# Supplementary material for: Identification and validation of novel prognostic signatures based on m5C methylation patterns and tumor EMT profiles in head and neck squamous cell carcinoma
Source: Sci Rep. 2023 Oct 31;13:18763. doi: 10.1038/s41598-023-45976-6 (PMC10618291; doi:10.1038/s41598-023-45976-6)
Supplement: Supplementary file 2 — Supplementary Table 2. [file 41598_2023_45976_MOESM2_ESM.txt]

row.names(tT)	logFC	AveExpr	t	P.Value	adj.P.Val	B
ATAD5	-0.609435076277831	1.19212498556088	-17.4124194701429	2.00379207672013e-53	2.19443278479098e-49	110.695257470704
ILF3	-0.588586003476629	4.66982141603393	-17.4018741973128	2.24724299517765e-53	2.19443278479098e-49	110.581757709337
MSH6	-0.767090421914989	2.90636170889022	-16.8115160643234	1.34078790302305e-50	8.72852924868004e-47	104.255278308702
MSH2	-0.782566180359901	3.01630881138124	-16.6062053249262	1.22098352045301e-49	5.96145203861181e-46	102.06872464517
DNMT3A	-0.698122642898279	1.75292804672455	-16.2115772740835	8.33993816209168e-48	2.78294994715047e-44	97.8877145760012
KLHL23	-0.883420272028377	1.0365096081976	-16.2092474142281	8.54976942288931e-48	2.78294994715047e-44	97.8631192888659
TMPO	-0.942618757920608	3.58960485373253	-15.9000317139373	2.29045875609157e-46	6.27391776313982e-43	94.6086649492538
TIMELESS	-0.857775993680892	3.46164839444112	-15.8891695080357	2.56996119329844e-46	6.27391776313982e-43	94.4947038389086
GMCL1	-0.670356077095325	2.48589121574451	-15.6597426212639	2.90728057567708e-45	6.30879884921927e-42	92.0936433157082
ALMS1	-0.562534594872657	1.32745792160679	-15.6167332480128	4.57538067442286e-45	8.93571845714785e-42	91.644826506607
MTMR4	-0.659509481593055	2.51069394560479	-15.5881895707563	6.18056887878383e-45	1.09733191093317e-41	91.3471948010503
KNTC1	-0.710256422855597	1.80620419941717	-15.5403383525635	1.02279748807229e-44	1.66460291183765e-41	90.8486554585891
DHX9	-0.583879942264361	5.12021743288024	-15.4959797889806	1.63071784908013e-44	2.44983996865653e-41	90.3869746217319
RSBN1L	-0.627061513605316	2.15251045127944	-15.3976561511532	4.57846277886736e-44	6.38695557651997e-41	89.3652631677117
AMER1	-0.584019437466476	1.25100649313373	-15.3643505112846	6.49177469995225e-44	8.45229065933783e-41	89.0196908007398
SUZ12	-0.671446341498265	2.8860365240998	-15.3378503884664	8.5691717145783e-44	1.04597452241071e-40	88.7449199471645
CHERP	-0.609816945092363	3.18846102853094	-15.3181993708523	1.05269748902733e-43	1.20936364474728e-40	88.541273835942
AKAP1	-0.778479085150945	3.38993309692216	-15.2458267866175	2.24426629989859e-43	2.36462343194908e-40	87.792071622996
HNRNPU	-0.477780679965019	5.58646279177645	-15.2434607527988	2.3004529035859e-43	2.36462343194908e-40	87.7675998987493
DNMT1	-0.818866375795982	3.63637101758084	-15.2317376499069	2.60023981131397e-43	2.53913417574809e-40	87.646368852534
PHF8	-0.758101318253637	2.1629059912515	-15.2240632371365	2.8172952576723e-43	2.62008458963524e-40	87.5670243829733
ZNF507	-0.536725046098694	1.53250821280439	-15.1382779816327	6.89623136574641e-43	6.12197266241034e-40	86.6810937311872
ELAVL1	-0.454126027607143	3.64767436119561	-15.0850838111184	1.20029490073722e-42	9.82529342484396e-40	86.1326618999292
PKP4	-0.60539039702165	3.0933696718024	-15.084516180823	1.20740933024196e-42	9.82529342484396e-40	86.1268134680643
MGA	-0.585299864556885	1.68893592444711	-14.9867051116357	3.33872639080971e-42	2.60821305650054e-39	85.1202640654816
ZBTB39	-0.54569654261323	1.40236911019561	-14.9712982989424	3.91798576263145e-42	2.94301007477662e-39	84.961939497276
PARP1	-0.69109713204171	4.65865736442315	-14.9659194555952	4.14299330813081e-42	2.99676515954795e-39	84.9066794618357
SMC6	-0.644708160116377	2.42539040501198	-14.9168038613833	6.89618950851634e-42	4.81009218219015e-39	84.4024325253301
MBTD1	-0.531544509277122	1.54418168875848	-14.8698691870843	1.12156004206639e-41	7.55312676605397e-39	83.921163677051
BLM	-0.580261320331439	1.45965739748503	-14.8313726978412	1.67060929185947e-41	1.08756664900052e-38	83.5268525161215
SART3	-0.519131153101442	3.13175772253693	-14.7503411194603	3.8598926946131e-41	2.43173239760625e-38	82.6981508363376
CEP152	-0.441513125686419	0.924089088093812	-14.7290536567878	4.80833344179252e-41	2.934586003694e-38	82.4807381975345
HELLS	-0.724092983952964	1.57935254566068	-14.7201706420275	5.26982585775723e-41	3.11877875763632e-38	82.3900505814631
ZNF124	-0.350585110799388	0.627350559073852	-14.6899126326347	7.19949662279165e-41	4.13547556009179e-38	82.0813039834658
TOPBP1	-0.857040285672089	3.29448049268663	-14.6828128507375	7.74607618673277e-41	4.24668865959448e-38	82.0088953074942
RBM12B	-0.509799586274912	1.43883483545908	-14.6817920148885	7.82799752920641e-41	4.24668865959448e-38	81.9984852199712
MMS22L	-0.39675771881183	0.873107157233533	-14.6712037303136	8.73037656336599e-41	4.60822308871724e-38	81.8905267782971
CENPF	-0.910514421988847	3.01272758914172	-14.6485467120979	1.10249804020571e-40	5.66625966453093e-38	81.6596181950288
ARID2	-0.553232081356817	1.82514420960679	-14.5808698664508	2.21172534187665e-40	1.10756399812438e-37	80.9707321634117
R3HDM1	-0.517664656189265	2.50175065888623	-14.5109200252291	4.53584959472564e-40	2.21462856462479e-37	80.260047324418
GEN1	-0.523113941120249	1.40371653214571	-14.4995032355991	5.09932863727913e-40	2.42902166551369e-37	80.1441839701283
KIF15	-0.69884233926552	1.60094002057285	-14.4736824199583	6.64460222090367e-40	3.0897400327202e-37	79.882277064055
DGKE	-0.398466615997707	0.705568246219561	-14.4398683608328	9.39479527806218e-40	4.18790578467858e-37	79.5395787452715
LIN9	-0.574795857977648	1.55719801950499	-14.4394500303612	9.43511799927585e-40	4.18790578467858e-37	79.5353410934436
BRCA1	-0.658220575349272	1.86885947753094	-14.4334347744448	1.00343781287955e-39	4.35492010789723e-37	79.4744125897687
TOP2A	-1.04605722750467	4.48623770248703	-14.4262088014767	1.08046416360748e-39	4.58727502505523e-37	79.4012344049552
ATAD2B	-0.430905552210181	1.36762055298603	-14.4123114581576	1.24556590176964e-39	5.17572384288535e-37	79.2605365560701
KANSL1	-0.509074741297094	2.03332079608982	-14.3914450732121	1.54186590520681e-39	6.27346690181019e-37	79.0493876112161
PPM1D	-0.513654291747356	1.76013172708583	-14.3449481023506	2.4795401630913e-39	9.88273865003534e-37	78.5793318569162
PAXIP1	-0.474530935115174	1.42262962075848	-14.3292515041964	2.91045911703309e-39	1.13682533111312e-36	78.4207903594511
FBXO21	-0.58014992368137	2.86461669144711	-14.3258254758372	3.01402294806772e-39	1.1541934936424e-36	78.3861957253076
MSL2	-0.7216011898741	3.09607072343313	-14.2785413302496	4.88169158138717e-39	1.82766675699089e-36	77.9090899632085
IPO9	-0.535741432054112	3.1254215638004	-14.2769822731602	4.95987394370287e-39	1.82766675699089e-36	77.89336994662
XPO1	-0.527020783374522	4.00594108458483	-14.2714465790937	5.24769775376126e-39	1.88905041886656e-36	77.8375591606627
SCAI	-0.321550533285974	0.64948197237525	-14.2701053114347	5.31990645354125e-39	1.88905041886656e-36	77.8240378765091
NCAPD2	-0.898508416849968	4.46476348441317	-14.2437143387684	6.96047231300775e-39	2.42746471916145e-36	77.5580990302523
USP39	-0.543851573979741	3.98796573115369	-14.2198069748701	8.87790802181913e-39	3.0418516432654e-36	77.3173649940667
CPSF6	-0.442905944451523	3.45895635393214	-14.1917304250801	1.18118146340873e-38	3.97732310006424e-36	77.0348663227498
DNA2	-0.547877212288873	1.31096193359481	-14.1877310621407	1.23019047753744e-38	4.07213898750951e-36	76.9946449289913
SENP1	-0.549552456667844	2.24222632087226	-14.1770644684764	1.37104394045166e-38	4.46274802617016e-36	76.8873949006401
DBF4	-0.626960687413411	2.17247685248902	-14.1711602886462	1.45580844456268e-38	4.66097359382118e-36	76.8280444309326
KIF18B	-0.776783406440506	2.52155501867665	-14.1641702775166	1.56294103849633e-38	4.92326427126345e-36	76.757792382399
QTRT2	-0.55640751719897	2.05586633129741	-14.1606376758027	1.62003808473651e-38	5.02211806268318e-36	76.7222940775939
POGZ	-0.599750504665128	2.52689496255888	-14.1482582591195	1.83704224082267e-38	5.60584921301044e-36	76.5979257343564
MARS2	-0.694850059723148	1.97742367251098	-14.1462725576875	1.87445206140345e-38	5.63200750141681e-36	76.5779809077691
MCM10	-0.658638578039645	1.88568826270459	-14.1397609086065	2.00254077831824e-38	5.85192049706711e-36	76.5125847842732
ESPL1	-0.706947948734667	1.91363633283832	-14.1395137267849	2.00757129187658e-38	5.85192049706711e-36	76.5101026027794
CTDSPL2	-0.578573726897882	2.17444606266068	-14.1332641748417	2.13903123031231e-38	6.14342351882344e-36	76.4473511847382
CASC3	-0.505216015686167	3.68796032754691	-14.1213771418884	2.41322324230831e-38	6.83047100322918e-36	76.328026643789
BAZ1B	-0.657193236160421	4.01910597646707	-14.1103302207775	2.69935070759323e-38	7.53118847418512e-36	76.2171736085609
SOCS7	-0.602894791347655	1.90074131798403	-14.0937713772512	3.19279617324916e-38	8.78243792444452e-36	76.0510790795968
MTR	-0.579716023968402	1.94560671871657	-14.0871029780267	3.41604271211938e-38	9.26601585662382e-36	75.9842147879294
LRP6	-0.691729142824503	1.64786282552495	-14.0740527395683	3.89896359170534e-38	1.04310628693158e-35	75.8533986946695
URB2	-0.588582559436729	2.08365513212375	-14.0683494232255	4.13084428451486e-38	1.09020795779156e-35	75.7962447252888
MCM2	-1.04700691875976	4.54031104588822	-14.0518558579232	4.88171005843672e-38	1.27119729921692e-35	75.6310155975469
EXO1	-0.706041779546581	2.17042158829341	-14.0348669563805	5.79756652663988e-38	1.48982202980627e-35	75.4609113280382
KDM2B	-0.43863406066514	1.90531582825549	-14.0332378482038	5.89392192528371e-38	1.4949129246856e-35	75.4446042553962
CCDC138	-0.450004445604547	1.07924205146507	-14.0097025717537	7.47797129998953e-38	1.87236896780507e-35	75.2091115054867
GPATCH11	-0.501639800540173	1.89487024905788	-14.008088952591	7.60096893970845e-38	1.87482441217607e-35	75.1929719633861
BRIP1	-0.615028607186435	1.28724163626747	-14.0070687486151	7.67977229770026e-38	1.87482441217607e-35	75.1827682195924
ASPM	-0.763561689791787	2.14725042484232	-13.9768676703973	1.04204959872409e-37	2.51249736581254e-35	74.8808526521947
ARHGEF26	-1.13239524260249	1.09635502815768	-13.9559685072966	1.28686939656057e-37	3.06494625790584e-35	74.6720923881067
AGO1	-0.561431571040402	2.02697441345908	-13.9512625732299	1.34946805931945e-37	3.17531460222999e-35	74.6251038767466
SAP130	-0.515200270614412	3.20137359254291	-13.9431061720032	1.46523927243914e-37	3.40668130842101e-35	74.54367896791
TNPO2	-0.523470750475302	3.8100475707485	-13.9233452038872	1.78844229861101e-37	4.10920918727918e-35	74.3464923930135
OTX1	-0.927187509634225	1.25667132452495	-13.912734252188	1.99038104242124e-37	4.52001648354498e-35	74.2406604754187
RAD51AP1	-0.864013771113854	2.49304414458283	-13.9090611191506	2.06545580630038e-37	4.63659217207431e-35	74.2040334625548
FLVCR1	-0.632792727713643	1.36303259316966	-13.9011440624029	2.23700909534107e-37	4.96463495818307e-35	74.1251021395117
POLE	-0.57012428181977	2.02825209506986	-13.8955762871383	2.36609408132308e-37	5.19211431553255e-35	74.0696044319399
SPAG5	-0.760270094862599	2.94294660092216	-13.8882322632482	2.5477837786338e-37	5.52869079963534e-35	73.9964165891671
CIT	-0.707536454369837	1.78474633681437	-13.8603803309028	3.37248132181856e-37	7.23786375990291e-35	73.7190089950718
TXNDC16	-0.679649360843849	1.309592133002	-13.8591558543317	3.41429729798595e-37	7.24795937278975e-35	73.7068187293972
FOXRED2	-1.08166903355604	2.78279711567864	-13.8568726513843	3.49365413773757e-37	7.3366736892489e-35	73.6840895900659
DEPDC5	-0.395886388424665	1.45009275062675	-13.8344343826009	4.3783116023978e-37	9.09664102072649e-35	73.460805975508
RFX7	-0.533094724176316	1.70170902788024	-13.8255389305727	4.78794695565381e-37	9.84301095199146e-35	73.3723314346104
PHIP	-0.61808608224126	2.16216321879641	-13.8097229397545	5.61285849261144e-37	1.14186589959064e-34	73.2150871559477
PARPBP	-0.560405889188607	1.46381704231737	-13.7810381467444	7.48688587649585e-37	1.50741114606148e-34	72.9301037451423
RMND5A	-0.683523924436098	3.34072181891617	-13.7555317034209	9.67072492511263e-37	1.92723732436173e-34	72.6769188931454
ZNF326	-0.46501006246537	1.71945802622754	-13.74897261738	1.03283051168384e-36	2.03749291850357e-34	72.611845219367
PHF12	-0.488232009883334	2.01719033580838	-13.7451486209593	1.07320534762397e-36	2.09597004390962e-34	72.5739131812327
RIF1	-0.547099036553752	2.10062436646507	-13.7091614855603	1.53924935672398e-36	2.97639009275438e-34	72.2171713113495
DTL	-0.799894135173152	2.57888874298204	-13.7012258182495	1.66656697374509e-36	3.19098558796487e-34	72.1385612400117
BUB1B	-0.758330100895791	2.67192150356287	-13.6870185201953	1.92128136266338e-36	3.64297330221512e-34	71.9978760765816
PPM1B	-0.485559933038389	2.5229352707984	-13.6584952230989	2.55572354070879e-36	4.79935391827334e-34	71.7156281722309
CENPC	-0.491532278603473	1.44482104099601	-13.6489161237131	2.81258444552853e-36	5.22472190609741e-34	71.6208993792639
RAD54L	-0.692367262357196	2.10377866468463	-13.6480957872841	2.83574256040105e-36	5.22472190609741e-34	71.6127883786882
SPAST	-0.701356138784055	2.62288755526547	-13.6154395711919	3.92966585152724e-36	7.1725583252642e-34	71.2900827472264
MYO5C	-0.826735171658569	0.925783263590818	-13.6055778492666	4.33624449261075e-36	7.8413754574711e-34	71.1926992322549
POU2F1	-0.37909617975751	1.42624288753293	-13.6008255667638	4.54688100497914e-36	8.09011801392947e-34	71.1457823925628
C2CD5	-0.645300022381452	2.33767219674651	-13.6006106080065	4.55664609079489e-36	8.09011801392947e-34	71.1436603919103
SLC25A40	-0.617410397701493	1.92180851856687	-13.5964674969984	4.74899563407965e-36	8.35566529131312e-34	71.1027639785623
MCM6	-0.793521696765048	4.09241748776846	-13.5902894409836	5.05095194369636e-36	8.80759745182053e-34	71.0417912933101
STXBP4	-0.204489744308123	0.493425051117764	-13.5815412204467	5.51153627104647e-36	9.52569056402988e-34	70.9554746880615
DHTKD1	-0.656490450455724	2.77546409547904	-13.5778076900866	5.72063042005195e-36	9.80034316698373e-34	70.918644564549
E2F7	-0.777878613867201	1.76298056929541	-13.5697562496721	6.19884339731287e-36	1.05272531782192e-33	70.8392353497727
TRA2B	-0.509901362645639	3.71210417548104	-13.568340885662	6.28693451358714e-36	1.05848130215825e-33	70.8252782178563
FAM168B	-0.638212485155489	4.44282523383633	-13.5551309403093	7.17169332140716e-36	1.19712111595797e-33	70.695044972747
LIN54	-0.508236278730731	1.80338653896607	-13.5329236562762	8.9473637743566e-36	1.48086452977275e-33	70.4762405691794
POGK	-0.577651383206596	3.02335570782635	-13.5133367480382	1.0873589095904e-35	1.78454785750424e-33	70.2833911800671
SNRNP200	-0.627635852240782	4.58959370954491	-13.5099986780446	1.12408319869512e-35	1.82944540587631e-33	70.2505379385285
DCLRE1A	-0.516328670884915	1.75672565532735	-13.505936413556	1.17044613665596e-35	1.88915810321413e-33	70.2105622325192
FIGNL1	-0.727439477404842	2.22044245507186	-13.5043578612914	1.18897215132831e-35	1.90333000946245e-33	70.1950295994147
NSD2	-0.669182264668209	2.36612010554491	-13.496918020651	1.28029831245187e-35	2.0328639058687e-33	70.1218343624656
UPF1	-0.507128469200775	4.1061044179501	-13.4867938876919	1.41590341242119e-35	2.23004787456337e-33	70.0222602354549
NRF1	-0.31924644241977	2.38578651312575	-13.4847960491244	1.44430795046956e-35	2.25658674181365e-33	70.0026149266789
CYB5RL	-0.275433661066957	0.403175733802395	-13.478063168347	1.54428135090293e-35	2.39363609389953e-33	69.9364185307672
GCFC2	-0.442216574098149	1.91212579799601	-13.4712999093465	1.65164812602743e-35	2.53989668514297e-33	69.8699388715697
KHSRP	-0.559484451324233	5.50365914741118	-13.4466464630435	2.10993117434613e-35	3.21929342460781e-33	69.6277381080202
CBFA2T2	-0.673051145728803	2.09726842813972	-13.4439159702581	2.16791217338737e-35	3.28211819738413e-33	69.6009258327922
POLQ	-0.607109184527864	1.28394487702994	-13.4388872215283	2.27888221658576e-35	3.42358228384e-33	69.5515522894434
MSI2	-0.613480022240965	1.44980027441717	-13.4195010050126	2.76226844596232e-35	4.11809944653772e-33	69.3612939397405
MLLT6	-0.68831209868119	3.01066185672854	-13.4093372946961	3.05522907094511e-35	4.52035028451198e-33	69.2615973994129
TULP3	-0.661729928219965	3.05759412587026	-13.4044727244509	3.20620597653318e-35	4.70806035501451e-33	69.2138929717234
WDCP	-0.459661142186745	1.86432016381038	-13.4002860476727	3.34208227968876e-35	4.87096021808369e-33	69.1728427847519
CENPO	-0.519800056260492	1.95682248556487	-13.3994210696148	3.3708620028556e-35	4.87651369746443e-33	69.1643624589535
NCAPH	-0.751475393168282	3.03079124383633	-13.3779420616416	4.17037550574538e-35	5.98878188435348e-33	68.9538624333879
XYLB	-0.379988406705453	0.681359855155689	-13.3691218579417	4.55106225683244e-35	6.4877551734261e-33	68.867467915937
ZNF740	-0.48302027562295	2.20155266577245	-13.3612699098176	4.91899043654966e-35	6.96144081346484e-33	68.7905800312508
SUV39H2	-0.536789041746815	2.02127984240519	-13.3577494229243	5.09343786404619e-35	7.15646341617425e-33	68.756113591586
RAD51D	-0.377471229949486	1.0566923232994	-13.3485505282591	5.57891243123316e-35	7.78258284157025e-33	68.6660742878838
POLR2D	-0.471770949044672	3.09334211702595	-13.3462033467102	5.71000040055054e-35	7.90895800161363e-33	68.6431046139621
CDC6	-0.751132100089333	2.89194533502794	-13.3439239992086	5.84023658962438e-35	8.0323817320679e-33	68.6208005880422
CEP192	-0.60159784401448	1.73997987786028	-13.3417046458245	5.96988828338316e-35	8.1532809912219e-33	68.5990853439677
EIF2AK3	-0.629829983874158	2.22853632602595	-13.3376621530585	6.21345919051096e-35	8.42700402713048e-33	68.559535979607
PUM2	-0.547093584790886	4.22950120171058	-13.318827912842	7.48542321524788e-35	1.00820907168132e-32	68.3753473915566
DEK	-0.742032956008693	5.22939754025549	-13.3160029772141	7.69738752452549e-35	1.02965738598618e-32	68.3477316585506
XRCC2	-0.553744140113114	1.23436216111976	-13.3034427677124	8.71460679005611e-35	1.15779775925031e-32	68.2249803004786
KNL1	-0.60371485104797	1.60059025901996	-13.285689002526	1.03848653979705e-34	1.37038122447543e-32	68.0515656840908
COIL	-0.466519670104784	2.9548323198982	-13.2847080813492	1.04859324385132e-34	1.37443127868565e-32	68.0419874754917
TET3	-0.746569864674024	2.51974891587425	-13.2792592413128	1.10654480129376e-34	1.44072133128447e-32	67.9887883636492
CCP110	-0.474883926446948	1.46786975615369	-13.2690411948829	1.22395902115798e-34	1.58304103862354e-32	67.8890535964621
TUBGCP4	-0.413633726488001	1.35181553668263	-13.2467376343211	1.52514923575992e-34	1.95961609042047e-32	67.6714831911239
KAT7	-0.471182510432493	2.07049890020758	-13.2407056318519	1.61860052585795e-34	2.06609596535985e-32	67.6126711787626
HNRNPL	-0.366055728502375	4.94356177625349	-13.2288719898474	1.81882929839319e-34	2.30660624659864e-32	67.497330316159
CTCF	-0.463807812840312	3.88742629551497	-13.2278998982408	1.8363349427433e-34	2.31378202785656e-32	67.4878576626071
SMPD4	-0.480034819208806	3.47133201651297	-13.1878066866663	2.72521494890992e-34	3.41175948411607e-32	67.0974551880761
RBBP4	-0.603866235213565	3.6918081922994	-13.1831692429092	2.85243533574476e-34	3.548284210643e-32	67.052335334989
WBP11	-0.582679944610726	4.19087746778842	-13.1795680200935	2.9552959287857e-34	3.65297022083448e-32	67.0173026154009
PM20D2	-0.802277382875855	2.29728161647505	-13.1782680134963	2.9933285207915e-34	3.67671106987786e-32	67.00465727203
UNG	-0.667184396798614	4.46443094212575	-13.1646269333853	3.42303333580018e-34	4.17824006551109e-32	66.8720047708448
CDC7	-0.703937499467151	1.98592606721557	-13.1621445697748	3.5075950231284e-34	4.25486526718619e-32	66.8478721678426
GMPS	-0.657670605817473	3.76079188031737	-13.1572606985358	3.68008713385241e-34	4.43654948914429e-32	66.8003994101149
PMS1	-0.460199142894393	1.53523525394212	-13.1460173241264	4.10998987125153e-34	4.92442344696579e-32	66.6911425641121
SFPQ	-0.418306573020233	5.21816970722555	-13.1253479683299	5.03499685435227e-34	5.9959444247256e-32	66.490406921394
POLA1	-0.63111681609617	2.16112343746507	-13.11777239449	5.42367710975844e-34	6.41966145173226e-32	66.4168730732947
LIG3	-0.43736876354324	1.65051255177645	-13.1090605145492	5.9077420904273e-34	6.95049415819549e-32	66.3323348484454
AHCTF1	-0.568032998032857	2.67225734127545	-13.0912656586309	7.03431560458129e-34	8.22635830883069e-32	66.159741982051
BARD1	-0.601755749971817	1.51470816378443	-13.0702348862118	8.64455468138877e-34	1.00492948171144e-31	65.9559107184287
LMNB1	-0.913352818669363	3.99721864039721	-13.0695666102181	8.70133956545064e-34	1.00554533558137e-31	65.9494363687559
SGO1	-0.536188494796979	1.28668151693214	-13.063542149097	9.23032185331108e-34	1.06040109291274e-31	65.8910778392899
BEND3	-0.363728287491841	1.09938888823952	-13.0612020503729	9.4443295621269e-34	1.07864184999028e-31	65.868413003016
ESCO2	-0.537904771213824	1.08369727684032	-13.0584894673971	9.69859493368483e-34	1.101241622412e-31	65.8421429773272
PATZ1	-0.74324414116928	2.33443376303593	-13.0317648959674	1.25984588701312e-33	1.42224220655297e-31	65.5834711015305
STIL	-0.631102904463099	1.79704776722555	-13.0259690890381	1.33334074619104e-33	1.49656004443167e-31	65.5274066356255
MLLT1	-0.535988918785949	4.04158972947505	-13.0229098677733	1.37384030402581e-33	1.5332057792928e-31	65.4978188520361
ZNF518A	-0.490388105847475	1.2271815182515	-13.0113963137173	1.53755573773985e-33	1.70616270216246e-31	65.3864940540717
NDC1	-0.552435597667184	3.26022818398204	-13.0021197589411	1.68348958375646e-33	1.84727138309072e-31	65.2968339711102
KCTD3	-0.718609547510705	3.37652907377046	-13.0021107992664	1.68363700046158e-33	1.84727138309072e-31	65.2967473889157
DIPK2A	-1.07317047330911	2.65695442996806	-13.0004100196524	1.7118547219036e-33	1.86773869937303e-31	65.2803123636535
BCLAF1	-0.428519755932292	3.38526345352096	-12.998333631649	1.74694360842984e-33	1.88907658553181e-31	65.2602491789317
ZNF687	-0.559977438424166	2.83021923135529	-12.9981104757594	1.75075710179855e-33	1.88907658553181e-31	65.258093019591
ATAD2	-0.805932413364362	3.24594164594411	-12.9763953530752	2.16441788396882e-33	2.32079681650677e-31	65.0483659111932
SP4	-0.455851916769376	1.08245955700998	-12.9759131025427	2.17463296170373e-33	2.32079681650677e-31	65.043710239367
CCNT1	-0.51842792424892	2.49610094417365	-12.972231932551	2.25420680866423e-33	2.39264450941372e-31	65.0081748396193
EME1	-0.531927453875638	1.33167150460878	-12.9704778140051	2.29313851262343e-33	2.41984033373937e-31	64.9912435725141
CLSPN	-0.662684064003242	1.63245784128942	-12.9699666141978	2.30460984165654e-33	2.41984033373937e-31	64.9863095341891
ZGRF1	-0.341371185028591	0.708798951021956	-12.9612983596406	2.50806243326443e-33	2.61938285142537e-31	64.9026591900037
TRIM37	-0.510237780416372	2.52386299245509	-12.9577236392917	2.59708726961062e-33	2.69793161571784e-31	64.8681704749805
CNNM3	-0.632731292290846	2.30550255666267	-12.9521076132907	2.7433477437932e-33	2.83479266858631e-31	64.8139968317918
KIAA1958	-0.317601091135051	0.608237524381238	-12.9501116037002	2.79728340329161e-33	2.87531288769922e-31	64.7947455984709
CAD	-0.617583812202513	3.45699827137325	-12.9467767095664	2.88976494980354e-33	2.95482248532268e-31	64.7625842807187
MPHOSPH9	-0.441685318638741	1.13289677534531	-12.9431470276669	2.99388580011451e-33	3.04124689312423e-31	64.7275847167543
RBMX	-0.45815873536251	4.51335221208782	-12.9427523333832	3.0054308774858e-33	3.04124689312423e-31	64.7237791307733
ANAPC1	-0.423015788194494	1.37498056224351	-12.9337131460083	3.28231705550279e-33	3.29135945115842e-31	64.636640283454
ERCC6L	-0.553080964751627	1.5298615423014	-12.9333522427625	3.29388473848649e-33	3.29135945115842e-31	64.6331617582415
CCDC142	-0.348896201672293	1.14307553717565	-12.9330638828656	3.30315643843856e-33	3.29135945115842e-31	64.6303824684333
PEX1	-0.554584623643305	1.57967934158683	-12.9295358309669	3.41872166839757e-33	3.38922000933018e-31	64.5963806439631
ACVR2B	-0.292400474534737	0.563522609668663	-12.928640814244	3.44867386348962e-33	3.40164649262385e-31	64.5877555936952
CEP78	-0.46417508745349	1.2965296324511	-12.9232297833743	3.63540615585697e-33	3.56781317707973e-31	64.5356171529569
CCDC93	-0.477250686650507	2.25120797748104	-12.9202021304879	3.74424854848735e-33	3.6562587075979e-31	64.5064486682872
RFC5	-0.696599101486132	3.00125756692415	-12.9167726797312	3.87146083352128e-33	3.76167313824232e-31	64.4734133445661
USP1	-0.648708375841294	3.73221458192415	-12.9058963758994	4.30408349512634e-33	4.16132429008997e-31	64.3686725113682
SP3	-0.620236981168368	3.19107586339321	-12.9034977711907	4.40579239537943e-33	4.23867613210641e-31	64.3455793950604
MAP3K21	-0.62419447455916	1.27228926556687	-12.8946221308942	4.80341125928925e-33	4.59855989676074e-31	64.2601456795952
TMEM201	-0.490878799290256	2.25861924998403	-12.8930553645159	4.87722359997113e-33	4.64644765402128e-31	64.2450675850697
REV1	-0.51502152819164	2.30753037712176	-12.890208233276	5.01425940149183e-33	4.75381000539492e-31	64.2176699713501
ZNF791	-0.39980905180876	2.02880336383234	-12.880277199919	5.52296985024668e-33	5.21080198914578e-31	64.1221283567744
PPARGC1B	-0.486446886527617	0.979808038101796	-12.8794144276857	5.56951999859583e-33	5.22945796022003e-31	64.1138297778552
SRRM1	-0.451596977289182	3.36788404761876	-12.8739831417908	5.8716676209457e-33	5.48677840368754e-31	64.0615952867263
SMC2	-0.761388833631403	3.08931340942116	-12.8674708469575	6.25554958165562e-33	5.8018500460124e-31	63.9989788488537
SRRT	-0.456743642149071	4.62233513976846	-12.8672621632615	6.26825581007996e-33	5.8018500460124e-31	63.9969725931742
TICRR	-0.621778340235825	1.49312599245908	-12.8649847413702	6.408604654672e-33	5.90377589178038e-31	63.9750788347057
SMC4	-0.958200959332559	3.21539346956886	-12.8553923553872	7.03492790360116e-33	6.45033530316106e-31	63.8828846595828
BRD4	-0.489825877672715	3.50199983552295	-12.8293985404353	9.0557210775124e-33	8.2644033945709e-31	63.6332261687296
MCM8	-0.616071839379773	1.78165874646707	-12.8283732532819	9.14631816734038e-33	8.30826017712361e-31	63.6233839482959
DESI2	-0.553059473262046	3.64369222007784	-12.8271782177924	9.25305460280858e-33	8.36630353670609e-31	63.6119127300044
ANKRD26	-0.354333760976267	0.917966097506986	-12.8181462377584	1.01009129025274e-32	9.09082161227467e-31	63.5252315301756
PNN	-0.643549572480377	4.13167017614571	-12.8170918790226	1.02048012775216e-32	9.14219123623838e-31	63.5151146949503
ORC1	-0.71515563773287	2.45759222624351	-12.8093330026099	1.1002749344954e-32	9.81204085419869e-31	63.44067918453
PAN2	-0.5846923330556	1.95325479163872	-12.8059570456236	1.13690658081053e-32	1.00926297832862e-30	63.4082986896018
NCAPG2	-0.685356159831272	2.58262554186228	-12.7923934016609	1.29673834741393e-32	1.14594117307666e-30	63.2782462279393
LRRC58	-0.621404642952598	3.15963615018363	-12.7844064637845	1.40112812494872e-32	1.23261406667786e-30	63.2016974059325
GON4L	-0.434443631264432	1.94874679338323	-12.7769481062681	1.50615128633167e-32	1.31906433282769e-30	63.1302363727997
GTF3C2	-0.456048527969684	3.60608449886826	-12.7763028068661	1.51559829245837e-32	1.32141226123714e-30	63.1240545298599
ECT2	-0.882907045681267	3.65696686942116	-12.758089975693	1.80799897679034e-32	1.56934311185402e-30	62.9496441101334
CHAF1A	-0.748969314062053	3.30842151138723	-12.7564875185351	1.83626973664801e-32	1.58682955560777e-30	62.9343046102707
FANCA	-0.51313905595232	1.43051325584032	-12.7555084051779	1.85375962675809e-32	1.5948865863694e-30	62.9249325397882
EML4	-0.568213070604838	3.14823685232735	-12.7458793200044	2.03485327249895e-32	1.74301247420634e-30	62.8327823364357
TAF1	-0.564756978722986	2.03515098113972	-12.7445402316128	2.0613953109474e-32	1.75803713636693e-30	62.8199700677616
TAF5	-0.375391274568834	1.61496849919162	-12.7422827841531	2.1069229953442e-32	1.7890524390901e-30	62.7983725699925
ZNF496	-0.50770591025418	1.92764727292814	-12.741280516135	2.12745620650199e-32	1.79866752004259e-30	62.7887842714304
GINS4	-0.678337880486795	1.42586604487026	-12.7370192202678	2.21700465230634e-32	1.86629745084236e-30	62.7480224151816
SCML2	-0.521761053032317	0.51391300753493	-12.7320004074813	2.32729717133999e-32	1.95073449597725e-30	62.7000233100587
KLHL15	-0.44038665964667	1.13417645980838	-12.7265700003617	2.45279707909531e-32	2.04714217755262e-30	62.6480985813727
BRI3BP	-0.596649921336513	2.59060473354092	-12.7146598654781	2.75214762275759e-32	2.28721034350876e-30	62.5342550234497
RBM14	-0.42138846219823	3.90707991635928	-12.7141903833797	2.76466541796899e-32	2.28787778020908e-30	62.5297685659962
RPRD2	-0.626756691931156	2.79077509148303	-12.7125890963489	2.80778858330211e-32	2.31375995915149e-30	62.514467004746
ANP32E	-0.630243998391848	4.31472986449501	-12.7092956580165	2.89859906998477e-32	2.37855629566398e-30	62.4829986793025
IFT172	-0.507039869292117	1.45395765909581	-12.7008418119797	3.14531238266117e-32	2.57020714783986e-30	62.4022423749055
TFAP4	-0.507458598979065	1.80360579187824	-12.6892966629102	3.51635455960229e-32	2.86143352287636e-30	62.2920002071295
ZNF367	-0.810638369699416	2.00561229194411	-12.6872712316079	3.5858039340361e-32	2.90584028347407e-30	62.2726650573732
MBOAT1	-0.917053102614711	2.06448994027345	-12.6814899539694	3.79164141682774e-32	3.05994863101842e-30	62.2174845380548
CNTRL	-0.585738749835065	1.67531242289222	-12.6748019657432	4.04448173122624e-32	3.2505649469485e-30	62.1536657376675
DCAF7	-0.588951631889095	4.08335690621956	-12.6649352905057	4.44846115687748e-32	3.56059206532037e-30	62.0595463076897
FANCD2	-0.577636098643419	1.6615114595489	-12.6579327023764	4.75931861942922e-32	3.79385684234501e-30	61.9927704647599
AC040160.1	-1.02113290642427	1.79254571627345	-12.6489316324431	5.1908651217705e-32	4.12104048082024e-30	61.9069650652995
LONRF1	-0.694190011990373	1.66095173495409	-12.6468254063787	5.29734572099057e-32	4.18854906603019e-30	61.8868913406433
SMARCA4	-0.515782130249854	4.0772891233513	-12.6463269613442	5.3228613300297e-32	4.19175329739839e-30	61.8821410807291
SASS6	-0.4928964274407	1.59305745943713	-12.6421594074225	5.54104643150755e-32	4.34604967097761e-30	61.8424273834856
RBBP5	-0.418123446935939	2.80046261108383	-12.623441705867	6.63611656167893e-32	5.18413425798358e-30	61.6641442767877
SBNO1	-0.510200509448461	2.5751704913493	-12.6169303354087	7.06555719914472e-32	5.49762279280066e-30	61.6021562814698
NUP155	-0.586323682416818	2.75142132818164	-12.6093963518735	7.59708235803349e-32	5.88773882747596e-30	61.5304535442534
SIN3A	-0.480619944549201	2.70418118491218	-12.5992449274018	8.37675906067291e-32	6.46632823932577e-30	61.4338748060339
MCM7	-0.832232187357399	5.43321518104591	-12.592422343272	8.94503786395231e-32	6.87781848358223e-30	61.3689885126142
ACAP2	-0.792386386623871	2.95841889296008	-12.5889749844188	9.24661946454098e-32	7.08182267225433e-30	61.3362092335083
RHNO1	-0.64134534247382	3.67291152818363	-12.5884275139957	9.29543617632582e-32	7.09140111420481e-30	61.3310040256001
DHRS13	-0.596906847820995	1.40856041401198	-12.5868208322882	9.4401871588193e-32	7.17380759578758e-30	61.3157287826236
WDHD1	-0.609884444211215	2.27130168318762	-12.5847192218797	9.63292130633588e-32	7.29189740747053e-30	61.2957496086673
SLC5A6	-0.606734117147586	2.78380590277445	-12.5792091260067	1.0157047544273e-31	7.65896287797882e-30	61.2433754839067
TTC21B	-0.44244942988523	1.26482753874052	-12.5734100839317	1.07393511715786e-31	8.0669049377281e-30	61.1882676656866
PIAS2	-0.394482272973663	0.947013454297405	-12.5716032356667	1.0927488058526e-31	8.17677554724185e-30	61.1711000145206
HASPIN	-0.540476481261102	1.53737907636327	-12.5686561411762	1.12414198424352e-31	8.37957746270075e-30	61.1431011204683
EPC2	-0.498064421292395	2.23139389084631	-12.554895264429	1.28303372591636e-31	9.52762306735607e-30	61.0124106863728
CASP8AP2	-0.538793229812621	1.59459023599002	-12.5540178790315	1.29389149038745e-31	9.571856366389e-30	61.0040804506621
CASP2	-0.585251341465318	2.68670676370259	-12.5535735153857	1.29942540685662e-31	9.5765200739282e-30	60.9998616054901
HNRNPA3	-0.503099543237536	5.51645087044711	-12.5526418694035	1.31110435456102e-31	9.6262661821717e-30	60.991016690312
NINL	-0.704176931482609	1.58648964720359	-12.5521441323429	1.31738667561e-31	9.6361654586754e-30	60.9862913842053
TPR	-0.562565744490593	3.47212253963074	-12.5514365227	1.32636959202802e-31	9.63643804739608e-30	60.9795738029836
KHDRBS1	-0.328630940373507	5.55799977963872	-12.5513641099318	1.32729228609808e-31	9.63643804739608e-30	60.9788863747684
MAU2	-0.458339472009567	2.53037900981637	-12.539197800309	1.49175082602775e-31	1.07903309749341e-29	60.8634184230504
GLS2	-0.343768895612244	0.253445253730539	-12.5266614115058	1.68245286764899e-31	1.21248356107693e-29	60.7444988178629
SUGP2	-0.512172355988297	2.34092032209182	-12.5194457472908	1.80302939313513e-31	1.29460161940916e-29	60.6760793376102
ZNF384	-0.631932526674614	2.3406605257006	-12.5088634212713	1.99559298585637e-31	1.42761652065109e-29	60.575773940735
MCIDAS	-0.350308238429613	0.373429512437126	-12.5068558389005	2.03437129928343e-31	1.45004640419728e-29	60.5567498897824
MTBP	-0.403153876973877	1.02105251384431	-12.5025265775478	2.12056740250977e-31	1.50598841349148e-29	60.5157307804894
FAM161A	-0.398214618248713	0.675236402439122	-12.4946725550986	2.28632877522901e-31	1.61782612247183e-29	60.4413339429574
HNRNPR	-0.432599343072493	4.132840521002	-12.4921771729294	2.34164835874629e-31	1.65098889697888e-29	60.4177016534206
WNK2	-1.16981674849889	1.14291685326347	-12.4781249962835	2.67899144285816e-31	1.88203967190719e-29	60.284667717087
UHRF1	-0.754987289599813	2.7020305093493	-12.4754948332802	2.74731003573243e-31	1.91807959994196e-29	60.2597762670918
CEP85	-0.601753856252217	2.38610353462874	-12.4753950833538	2.74993491031105e-31	1.91807959994196e-29	60.2588323033151
SPATA5	-0.360839843309143	1.23771515980639	-12.4638709554002	3.07062061182617e-31	2.13413596259662e-29	60.1498025106419
FOXM1	-0.870104488634304	3.94331956334331	-12.4620459662104	3.12471369960555e-31	2.16058561537092e-29	60.1325411117572
ADCY3	-0.67022486926281	3.15651429656088	-12.4618425153966	3.13080250460814e-31	2.16058561537092e-29	60.1306168831912
PLAGL2	-0.675563435912151	3.16378517250699	-12.4582655571803	3.23980287395834e-31	2.22793486367628e-29	60.0967888563609
ALG10	-0.353890503590851	0.920505797856287	-12.4550022653471	3.34253718122821e-31	2.29051758418901e-29	60.0659316650885
ZNF37A	-0.456669582922986	1.35285238161677	-12.4469443702193	3.61032026242567e-31	2.46536904633473e-29	59.9897555454304
PAXBP1	-0.477941141671996	1.80099015272655	-12.4422794318585	3.77500077903645e-31	2.56884199353944e-29	59.9456668754547
L2HGDH	-0.456366598399865	1.39311356503194	-12.4385902600699	3.91051370148107e-31	2.65181710381685e-29	59.9108063746326
RUNDC1	-0.373488739982257	2.38046784118164	-12.4301171017923	4.24037200806392e-31	2.86555243313109e-29	59.8307605288121
KAT6B	-0.511232487012918	1.4265841053513	-12.427999451828	4.32704998589501e-31	2.91404435256998e-29	59.8107595765067
IQCB1	-0.812624250981257	2.81728087799601	-12.4216080127018	4.59950204260501e-31	3.08688229869677e-29	59.7504040342242
FANCI	-0.682540319061062	2.97406725712176	-12.4169365197892	4.809378867593e-31	3.21668387959217e-29	59.7063005707565
FAM133B	-0.360694577186731	1.32296023880639	-12.4165663811867	4.8264101986891e-31	3.21705771946751e-29	59.7028064726586
SMC5	-0.577570096275964	2.6314496438523	-12.4117927100498	5.05151988745657e-31	3.35565249666758e-29	59.6577480531472
STRBP	-0.67223503291507	2.09163870134731	-12.4106745016921	5.10574407806312e-31	3.38017565574823e-29	59.6471946618701
SOGA1	-0.695935147674512	2.68672077417964	-12.4020078019594	5.54613845329898e-31	3.65932716192328e-29	59.5654173095887
CNST	-0.536521407821367	2.34866283682834	-12.3990351740315	5.70574124563604e-31	3.75195712213037e-29	59.5373750706152
NAPEPLD	-0.410646926772227	1.47446960061677	-12.3974574679116	5.79229870479463e-31	3.79609374847782e-29	59.5224932415106
LRRCC1	-0.687099423140632	1.8908817207505	-12.3932345983535	6.0304637964096e-31	3.93896180414313e-29	59.4826656182715
SEPHS1	-0.482733710613817	3.56447009896407	-12.3834244778679	6.62204903278931e-31	4.31095392034584e-29	59.3901699152032
RAVER1	-0.726224952231434	2.64133483978842	-12.3827292375963	6.6661030523682e-31	4.3252157014203e-29	59.383616237358
ZNF644	-0.491275192270707	2.3900220758004	-12.3797975136581	6.85510441460518e-31	4.43311884825295e-29	59.3559824947117
FANCB	-0.340696685323763	0.795669577497006	-12.375929388374	7.11266006247773e-31	4.5844967333396e-29	59.3195277325656
HIC2	-0.473409417689944	1.09328579166267	-12.374079639791	7.23920673115341e-31	4.65071406116533e-29	59.302097085064
TAF4	-0.392620752369935	1.53846715117565	-12.372772280431	7.32999658449856e-31	4.68591837463989e-29	59.2897783372412
SUDS3	-0.465634847378102	3.33441189129142	-12.3726007564111	7.34199192339891e-31	4.68591837463989e-29	59.2881621828951
SPRTN	-0.387550229465601	1.80868377336527	-12.3717476439664	7.40194434059305e-31	4.70879390787564e-29	59.2801240593978
PHF6	-0.518539773562651	2.14944698877445	-12.3704501161385	7.49406368442781e-31	4.751917654444e-29	59.2678991639246
TMTC4	-0.592012877537966	1.49091470450499	-12.348757562159	9.21462937302223e-31	5.82400361343444e-29	59.0636191539262
E2F6	-0.411674487286993	1.89040079165868	-12.3470745474871	9.36350634724916e-31	5.8935731538859e-29	59.0477780353146
NUSAP1	-0.867732790865876	4.20816920501996	-12.3468331547887	9.38505504791866e-31	5.8935731538859e-29	59.0455060570975
NFYB	-0.481311952341863	2.44723135133733	-12.3375757196096	1.02497825358673e-30	6.41596964504768e-29	58.9583932017389
VEZF1	-0.610146466569912	3.13651251698603	-12.333283384734	1.0677205768306e-30	6.66216704968104e-29	58.9180138950829
HCFC1	-0.554689738322273	3.75867761212375	-12.3308091535442	1.09315999311373e-30	6.79917664506727e-29	58.8947414294851
RIC8B	-0.325054772497904	1.17935700691417	-12.3279522974968	1.12328490718246e-30	6.96436642453125e-29	58.8678730977877
CBX1	-0.629516205414586	4.60456974036527	-12.3190301198605	1.22279141792117e-30	7.55731531392421e-29	58.7839825305106
NEMP1	-0.743585372154612	2.57554109157685	-12.3123806052763	1.30261524795042e-30	8.02526050235702e-29	58.7214815959413
ZNF638	-0.39432725070263	2.77211679832136	-12.3116286849806	1.31196196979732e-30	8.05742681450998e-29	58.714415182379
KIF14	-0.602176614186186	1.68787954639521	-12.3104838830345	1.32632075942691e-30	8.12007662432841e-29	58.7036569770754
SRSF1	-0.396801476129357	5.68741462769461	-12.3100226172642	1.33215035083155e-30	8.13028010991883e-29	58.699322410845
MCCC1	-0.783391641371394	2.94088278821357	-12.305620538118	1.38908429912257e-30	8.45134466101677e-29	58.657959922052
USP21	-0.512044710923906	2.76363095866667	-12.3030562140506	1.42335965156353e-30	8.632985712744e-29	58.6338688362885
SPIDR	-0.621613685867644	2.83617124310778	-12.2960175374286	1.52182882254131e-30	9.20164610038135e-29	58.5677562243218
C1orf109	-0.512059020616559	2.11413910501796	-12.2752138895082	1.85429618525759e-30	1.11772853389138e-28	58.3724703243355
CDK2	-0.617686209358925	3.49584599357485	-12.2733336114854	1.88769290628616e-30	1.13435822953135e-28	58.3548286562648
POLR1B	-0.544640430125371	2.52101908449102	-12.2705050569622	1.9390637165139e-30	1.16165381544529e-28	58.3282925206877
DHX35	-0.61286218849716	1.95583800843114	-12.2698061141655	1.95197054328755e-30	1.16580992998183e-28	58.3217358791177
PRPF4B	-0.480500394966633	3.0974408169521	-12.2663304376592	2.0174343130545e-30	1.2012345162791e-28	58.2891342189392
HMGXB4	-0.527922555634122	2.53891582542315	-12.2639589140606	2.06335139380841e-30	1.22484050823946e-28	58.2668922847815
ZDHHC23	-0.551058228864829	0.978268060241517	-12.2513565999357	2.32538380355438e-30	1.376204414649e-28	58.1487368487189
ZNF594	-0.400749920217385	0.729821360938124	-12.2460805398815	2.44468916513041e-30	1.44244046510565e-28	58.099289418139
UNC119B	-0.657876626704176	2.77882756422355	-12.2451590773426	2.46614216273859e-30	1.44685366750718e-28	58.090654606094
AKAP8	-0.396728508557723	3.17084455411976	-12.2451230163173	2.46698551602607e-30	1.44685366750718e-28	58.0903166936482
AGO2	-0.550994665229031	2.58139423256088	-12.2399724826609	2.59043689196782e-30	1.51470755988418e-28	58.0420587173837
ZNF443	-0.408658667800542	0.731814813103792	-12.2352376981293	2.70934006637103e-30	1.57950482078287e-28	57.9977056985978
ARHGAP11A	-0.648467991954092	2.49267496462675	-12.2335286207632	2.75358112534366e-30	1.600519029106e-28	57.9816982017944
MIS18BP1	-0.589003714567281	2.27281941014371	-12.2307823889262	2.82618086912935e-30	1.63784309715419e-28	57.9559790573889
CABLES2	-0.585717052282033	1.98474213948303	-12.2297444805995	2.85411258573336e-30	1.64913665086901e-28	57.9462595936184
ZNF3	-0.519914594700705	2.29735265142914	-12.2200260861521	3.12935250834884e-30	1.79892770194892e-28	57.8552734225061
ARHGAP19	-0.469416457890439	1.63263458351896	-12.2199444257457	3.13177377707442e-30	1.79892770194892e-28	57.8545090606626
FAM72A	-0.20644024685781	0.416972343027944	-12.2193579729992	3.14921724521032e-30	1.803642604075e-28	57.8490197967069
PIK3R4	-0.596108276586625	3.1335447798982	-12.2148501417806	3.28656710100044e-30	1.87680279188709e-28	57.806830708712
SMC3	-0.620813309758126	4.10481217974251	-12.2130788388847	3.34215478994984e-30	1.90298201305307e-28	57.7902552562567
ELK4	-0.514900205039397	2.55506686563872	-12.2097904776417	3.4478445442028e-30	1.9574536031477e-28	57.7594869379438
DIS3L	-0.594892180448429	2.21028628299401	-12.1960398544964	3.92705332365719e-30	2.22305366408768e-28	57.6308742825844
INTS3	-0.524682603034619	2.328983746998	-12.1904696346424	4.13954369207368e-30	2.32742587722189e-28	57.5787969595036
PAPOLG	-0.386486010597736	1.73343119040519	-12.1903128109568	4.14568893983157e-30	2.32742587722189e-28	57.5773309625631
TOP2B	-0.605307423847961	3.97598381056487	-12.1902748010827	4.14717975050291e-30	2.32742587722189e-28	57.5769756455772
VHL	-0.592534623011544	2.90462018007385	-12.1880703467589	4.23456130471134e-30	2.36965565275107e-28	57.5563693875449
C1orf112	-0.476472775695611	1.38658307539721	-12.1850102235564	4.35890609123653e-30	2.43226959890998e-28	57.5277680446229
SPICE1	-0.509346874520498	1.47301510664271	-12.1839129584972	4.40437197144475e-30	2.45063773795772e-28	57.5175134344629
PASK	-0.438333950111566	0.967095155808383	-12.1748301200558	4.79931263983604e-30	2.66280045045449e-28	57.4326478917697
UBTF	-0.343721167573373	4.29860851085429	-12.1693440841029	5.05473188206104e-30	2.79656979197315e-28	57.3814056238852
TP53BP2	-0.543658828447932	3.10529442148503	-12.1662505216493	5.20468211147918e-30	2.87139665641775e-28	57.3525157279092
SRSF10	-0.412004828050386	3.03630672957685	-12.1656330203957	5.23513939732693e-30	2.8800640121069e-28	57.3467495347946
PDIK1L	-0.523887228357592	1.73011066056287	-12.1621137826424	5.41213787308977e-30	2.96907451296189e-28	57.313890100772
BRD3	-0.629285897879621	2.55589383244711	-12.1564485542132	5.70966345900135e-30	3.12352177463015e-28	57.2610041490709
SF3B1	-0.517088151883603	4.74827073947505	-12.1520498722088	5.95185286918592e-30	3.2469186183017e-28	57.2199508251516
ZNF317	-0.435287684521776	2.85936946163872	-12.14791921568	6.18858515279949e-30	3.36665927671794e-28	57.1814063227978
TAF3	-0.339802975622077	1.89290530487824	-12.1473526048643	6.22178093702131e-30	3.37531615833406e-28	57.1761196453661
WDPCP	-0.204531564429679	0.404480492197605	-12.1455041923627	6.33131019405068e-30	3.42522127672603e-28	57.1588742365033
DBR1	-0.528993741303487	2.81874083107385	-12.1285032952113	7.43313553357202e-30	4.00730601202734e-28	57.0003250775821
GATAD2B	-0.493234898619583	2.66493263388822	-12.1282873214641	7.4482953526161e-30	4.00730601202734e-28	56.9983116957124
ICK	-0.798588271691897	2.31181562314571	-12.1256093069756	7.6388492399834e-30	4.09853641914494e-28	56.9733479343323
ZNF678	-0.279117445972972	0.653842577409182	-12.1242586883504	7.73678525689213e-30	4.1397100292357e-28	56.960758949195
ZNF280C	-0.47411745045758	1.10049864992615	-12.122572370831	7.86081952219364e-30	4.19458484340005e-28	56.9450420147307
RNF168	-0.727479850978431	3.21534057755489	-12.1184839292737	8.16981577367339e-30	4.34758861198478e-28	56.9069415588319
SOX13	-0.821021006080382	2.25258404581836	-12.1070008083259	9.10386728419849e-30	4.83148174077165e-28	56.7999669149937
PPIG	-0.458743260774662	3.18111688578443	-12.1065137533082	9.14575304593313e-30	4.84055709992071e-28	56.7954308176209
ZNF77	-0.451672980855057	1.26415777483832	-12.0961660475798	1.00823851824754e-29	5.3218643949661e-28	56.6990828033273
TMEM97	-0.835372360149528	3.09898499708184	-12.0915441480817	1.05310166511165e-29	5.54368612388962e-28	56.6560625385912
RFWD3	-0.563316720498757	3.20206861748303	-12.0851251636869	1.11872237983107e-29	5.87329249411311e-28	56.5963299978485
HSPA14	-0.480591026609555	2.61678886639122	-12.0700888586545	1.28880683192643e-29	6.74809582507324e-28	56.4564757211267
TADA1	-0.484053103364497	2.1911913906986	-12.0616631618777	1.39512311411464e-29	7.28522845418685e-28	56.3781489340881
GPATCH8	-0.504504668024002	2.73030380180838	-12.0597678011374	1.42021664298359e-29	7.39648827665853e-28	56.3605334344594
ZBTB14	-0.439307804877913	1.93698271597804	-12.0576178419404	1.44922508028152e-29	7.52749090901546e-28	56.3405535244303
C5orf30	-0.540953987532478	1.4945927539481	-12.0568994537161	1.45904881595128e-29	7.55841468846912e-28	56.3338778629697
ATXN2L	-0.538047228168138	4.37022538330938	-12.0562041764307	1.46861962262316e-29	7.58786805021967e-28	56.3274171680448
SOX2	-1.91025840422083	3.7186744818523	-12.0528274678424	1.51599760548273e-29	7.81198766097035e-28	56.2960428203172
ZBTB12	-0.678336879643949	1.56606405953293	-12.0437980455134	1.6502929619684e-29	8.48163724927443e-28	56.2121704513584
LARP1B	-0.447797472219639	1.46127371525349	-12.0408248540431	1.69705465013801e-29	8.69907541133737e-28	56.1845606364624
FAM83D	-0.897340154261181	4.1621008909501	-12.0403104914622	1.70527719323758e-29	8.70988729696391e-28	56.1797845126649
ZNF318	-0.584257839804736	2.14741995651297	-12.0401355149705	1.70808337672155e-29	8.70988729696391e-28	56.1781597904808
ZC3H4	-0.455084994972847	3.00982955742715	-12.0364881163778	1.76763624904209e-29	8.9900874853625e-28	56.1442952722164
ZNF473	-0.395774146060197	1.38803546742315	-12.035170394624	1.78965571652125e-29	9.07843536198963e-28	56.1320621767624
NFXL1	-0.426051100422176	1.62245995748503	-12.0299429686941	1.87972975292792e-29	9.5106533872234e-28	56.0835404924423
ZNF652	-0.465687469453423	1.89928060556886	-12.0195832977176	2.07178286582186e-29	1.04552763228685e-27	55.9874147356888
CEP97	-0.463931750475688	1.34822495526946	-12.0189808438085	2.08353385946845e-29	1.04874784214997e-27	55.9818260576183
PRPS2	-0.658302334604784	4.20183164695409	-12.0147827643536	2.16728055767273e-29	1.08809741108865e-27	55.942886739299
BRCA2	-0.451710293696224	0.981101799858283	-12.0131196245417	2.20137723204768e-29	1.10238198312542e-27	55.9274623372559
DCK	-0.639842221826885	3.0226448428982	-12.0124985102617	2.21424740099983e-29	1.10599109313368e-27	55.9217022583342
SETD1A	-0.403805722508895	2.97250811623952	-12.0019977785384	2.44352417655706e-29	1.21739865224897e-27	55.8243455051955
POM121C	-0.475312896670248	2.50584480979042	-11.9965887438871	2.57069522055149e-29	1.27749815922062e-27	55.7742142960724
ESCO1	-0.466313565170727	2.32844670782435	-11.9911913052618	2.7041573611477e-29	1.34041099652829e-27	55.7242029438774
DARS2	-0.600692333641423	3.23776395783633	-11.9897177192346	2.74177804305001e-29	1.35561835900675e-27	55.7105512055915
MCM4	-0.698160214105242	4.70463912359481	-11.9870074052106	2.812337599136e-29	1.38699377048298e-27	55.6854444623352
PRKX	-0.967720160767941	2.8013474076986	-11.9852191722667	2.85987849430506e-29	1.40688732981808e-27	55.6688810421916
ALDH6A1	-0.579883213014682	1.50957152507984	-11.9815540773306	2.95983039831499e-29	1.45239918791688e-27	55.6349375307464
LIN52	-0.484785356981469	2.00184177019561	-11.9684278370143	3.34717678015231e-29	1.63835495028508e-27	55.5134185174325
CBLL1	-0.453413030249465	2.46091078998603	-11.9648977277369	3.45969305700991e-29	1.68919513508509e-27	55.4807502953642
CHAF1B	-0.649659933119156	2.06968455017166	-11.9646087570019	3.4690684831703e-29	1.68954881487072e-27	55.4780763471738
CENPL	-0.449144328425309	1.52502013797206	-11.9569860971122	3.72572028747311e-29	1.81003276652611e-27	55.4075540534261
WDR33	-0.280951372880071	2.50599193619361	-11.9481877675636	4.04552738990352e-29	1.96052481203017e-27	55.3261857109236
TNRC6C	-0.453261047757645	1.03737934225749	-11.9436031374523	4.2228518791306e-29	2.04139349503516e-27	55.2837994424672
E2F3	-0.505704846104109	2.3835877391497	-11.9342072984279	4.61079574896115e-29	2.22342817227682e-27	55.1969602270556
BCL9	-0.567411449376791	2.10449022739122	-11.9326785234111	4.67718877518916e-29	2.24988908323755e-27	55.1828343978097
KLHL12	-0.47538401449374	3.42595130926946	-11.9311282611703	4.74548648778669e-29	2.27713393382e-27	55.1685110501681
SBK1	-0.88789388264868	0.92011300240519	-11.9285170225938	4.86277706239232e-29	2.32769696148338e-27	55.1443873463535
KIAA1841	-0.4051156293467	1.17198196031337	-11.9257637775531	4.98957168386941e-29	2.38255097765207e-27	55.1189548947414
RPA1	-0.529308521925972	4.49144009057485	-11.9250729920411	5.02189721009573e-29	2.39213786617487e-27	55.112574436764
TRRAP	-0.657737434136165	2.66232319893413	-11.9225264943771	5.14287185012689e-29	2.4438026090749e-27	55.0890554147636
SLC25A19	-0.458489593372177	1.60596422637325	-11.9214611528091	5.19433862195136e-29	2.46226779822112e-27	55.0792169257632
ZFP3	-0.55597270686666	0.925393653518962	-11.921194375675	5.20730669689016e-29	2.46243825158026e-27	55.0767533002696
RPIA	-0.597579299807128	3.4270220169521	-11.9145523651187	5.5407696086127e-29	2.61379783710643e-27	55.0154257120046
LSG1	-0.605191753043464	3.83047317818563	-11.9079752503608	5.89190299587107e-29	2.77274374721354e-27	54.9547160037141
ARL13B	-0.622911441395312	1.8919086355988	-11.895164764289	6.64062352767856e-29	3.11758118979717e-27	54.8365229159078
ADNP	-0.521572136433656	3.98588358073054	-11.8888246784435	7.04547002349675e-29	3.29971293906215e-27	54.7780536788072
NSD3	-0.68903257764676	2.48527119323753	-11.8847731644203	7.31694641296724e-29	3.4186594125658e-27	54.7406990766695
BRWD3	-0.451244839041509	1.43167208017166	-11.8841886067259	7.35696529194252e-29	3.42915351197226e-27	54.7353100908491
KLHL26	-0.469715968306588	1.59356214564072	-11.8834945612415	7.40476261481407e-29	3.44321461588854e-27	54.7289119382246
ZWILCH	-0.524981613772256	2.63754766389022	-11.8815417886242	7.54090980476952e-29	3.49819402582301e-27	54.7109111538425
RAD54B	-0.29659722524489	0.666553645439122	-11.8708046644454	8.33523267371922e-29	3.85751407861935e-27	54.6119650702041
PXYLP1	-0.793143271120037	1.33992767793014	-11.8555472388941	9.60916340089995e-29	4.43657118722402e-27	54.4714486985598
NEK2	-0.715404536818219	2.78113773972255	-11.849657466456	1.01512139651422e-28	4.67578322498179e-27	54.4172326100033
SAPCD2	-0.998226112035258	2.88830617435928	-11.8465504589453	1.04493091553256e-28	4.80176488949431e-27	54.3886382792024
TRPM7	-0.514664091591722	1.98208795040918	-11.8415680814145	1.09456191608357e-28	5.01802681246763e-27	54.3427933354103
SETD5	-0.554374671322301	3.03985530240519	-11.8404131322144	1.10639757794446e-28	5.06040859420497e-27	54.3321677021878
ZNF566	-0.314877614278279	0.643884387964072	-11.8376502595637	1.13523011154736e-28	5.1801504856355e-27	54.3067513834643
SINHCAF	-0.734449342444374	3.33279340876048	-11.8363278467444	1.14929377886646e-28	5.2320996506438e-27	54.2945873685913
CST3	0.728526838331055	5.92699062513573	11.833098809275	1.18436683362408e-28	5.37922889783217e-27	54.2648887473851
MCUR1	-0.465267606086351	2.80404014943912	-11.8325151730162	1.19081885651395e-28	5.39598428485323e-27	54.2595213179538
HNRNPUL1	-0.531253325773729	5.37865475931936	-11.831460122127	1.20257118797762e-28	5.43662391231548e-27	54.2498188846569
SIX4	-0.709988879108761	1.21001494074651	-11.8312072869399	1.20540464677424e-28	5.4368482105083e-27	54.2474938397476
ZFAND4	-0.334929121618786	0.783743484103792	-11.8304073295093	1.21441339480954e-28	5.46486027664293e-27	54.2401377012257
ZNF519	-0.171313621407778	0.217632584271457	-11.8292402023728	1.22767734056092e-28	5.51184792210453e-27	54.2294056931838
RSRC1	-0.584113666722045	2.74596161292016	-11.8275946284929	1.24662389202e-28	5.58407445209877e-27	54.2142752615122
GTPBP3	-0.510013918756699	2.36091537340519	-11.8253070560017	1.27344645000639e-28	5.69116914613838e-27	54.1932438515782
ZNF670	-0.410431545848778	1.17045547869461	-11.8238235799697	1.29114685432561e-28	5.75710001483543e-27	54.1796063347688
BPTF	-0.509496968266293	2.34249205769661	-11.8227783274787	1.30376530374776e-28	5.80012218273206e-27	54.1699979590197
ZC3HAV1L	-0.629275761254397	1.61969507996607	-11.8207802947469	1.32822830655607e-28	5.89552246069092e-27	54.1516325726582
ABHD18	-0.296284632593717	1.09352208363473	-11.8190714890126	1.34951212076326e-28	5.97641082052303e-27	54.1359270631029
HROB	-0.642628562473329	2.03097277856088	-11.8185478649477	1.35610172688031e-28	5.99200604660011e-27	54.1311147268488
NUP133	-0.400011498600548	3.23161235021357	-11.8173265320369	1.37159642020724e-28	6.04678963581207e-27	54.1198906025182
XPO7	-0.539279962773933	3.55784523125749	-11.807907167114	1.49716719802179e-28	6.58551247237965e-27	54.0333479016106
DENND4B	-0.459284096857838	2.53088284031936	-11.8061190253702	1.52226604947809e-28	6.67555025622841e-27	54.0169232849226
AGAP1	-0.484745982002007	1.50225317495409	-11.8059632119404	1.52447281837065e-28	6.67555025622841e-27	54.0154921580465
EP400	-0.432550553085131	2.09850711239321	-11.8038950391196	1.55406742590653e-28	6.78991875345739e-27	53.996497252802
DENND4A	-0.442461563064087	1.70351747376247	-11.8013350582416	1.5914924104844e-28	6.93791222695545e-27	53.9729879763677
BRPF1	-0.435753607249681	2.37549891880838	-11.8000908684528	1.61000400119611e-28	7.00297954195103e-27	53.9615631423479
DDX18	-0.484211012374283	3.61260052807784	-11.7979505815946	1.64235071844586e-28	7.12780211805502e-27	53.9419114345939
LIMD1	-0.386164552095151	1.48459031888423	-11.7719726592369	2.09051387038699e-28	9.0527130573521e-27	53.7035468033354
C1orf131	-0.403504696687818	1.85001881517365	-11.7708653675706	2.11211083476483e-28	9.12600101835333e-27	53.6933932363592
CHD6	-0.575222643569605	1.99124379276447	-11.7702866891733	2.12348573345478e-28	9.15489544688118e-27	53.6880871248886
EZH2	-0.730424618371203	2.70427950657685	-11.7698169721826	2.1327636121314e-28	9.17464170593089e-27	53.6837802279344
ANGEL2	-0.396923781984587	1.72984603583234	-11.7671263414824	2.18669161660337e-28	9.38595324665139e-27	53.6591113454908
NUFIP2	-0.450818949169649	3.35851475634331	-11.7656507139676	2.21684128856783e-28	9.49449788722142e-27	53.6455834937401
MCM9	-0.307090672728885	1.0983909956008	-11.7647905722851	2.23460593189714e-28	9.54963979211186e-27	53.6376985643912
TRMT61B	-0.470114626232724	2.53570295098802	-11.7608609923441	2.31758279451765e-28	9.88261833557416e-27	53.601680187675
MCM3	-0.719695581873712	5.06993508468663	-11.7601741799587	2.33239703365016e-28	9.92412071180557e-27	53.5953855881246
BUB1	-0.605113707851346	2.60441496253293	-11.7547944627698	2.45174164118344e-28	1.04092422287636e-26	53.5460879296482
MED12	-0.616828136777134	2.684765006501	-11.7470069647974	2.63534191396577e-28	1.11644745292303e-26	53.4747488297873
CDC14A	-0.446385417497937	0.866733618732535	-11.7437980735528	2.71491762694676e-28	1.1476697241184e-26	53.4453608317324
INTS2	-0.435545926469047	1.68942435304192	-11.7417412547394	2.76717627510827e-28	1.16723439854999e-26	53.4265262455296
STRADA	-0.272969876098267	0.944246072790419	-11.7393713654374	2.82863122302008e-28	1.1905855126203e-26	53.4048271373429
RBM33	-0.376700355511745	2.10786223820958	-11.7313075743135	3.04808788457373e-28	1.2794216303851e-26	53.3310122322617
MATR3	-0.12368596680669	0.270592220506986	-11.7311410840279	3.05279303512265e-28	1.2794216303851e-26	53.3294885036301
MDM1	-0.483334683521932	1.02723371093413	-11.7255028600447	3.21647198697662e-28	1.34513271746581e-26	53.2778943724026
PRDM15	-0.342808739179218	0.939301422363273	-11.7156261634138	3.52451089013732e-28	1.47080550607654e-26	53.1875487409586
TADA2A	-0.4352737337981	1.81001764187026	-11.7137437587864	3.5864669185965e-28	1.49346906013197e-26	53.1703346103109
ORC2	-0.451915809735691	2.28139619206188	-11.7127804400578	3.61859076592892e-28	1.50363995018281e-26	53.1615259016233
ACVR2A	-0.481207919699089	1.41170399210379	-11.704738289273	3.89818860855159e-28	1.61638266507458e-26	53.0880034684712
MAN2A2	-0.638060623369939	1.63191203530938	-11.701931081176	4.00076278115933e-28	1.655400362628e-26	53.0623463294877
KLHL11	-0.524468017831639	0.992335865622754	-11.7015377509937	4.0153477621467e-28	1.65792265950793e-26	53.0587516743864
KPNB1	-0.424806381428444	5.15624062859681	-11.696766068037	4.19655560154798e-28	1.72908714975173e-26	53.0151485931758
FBXO5	-0.560812737727745	2.02775265446108	-11.6891880638624	4.50119686939342e-28	1.85070262861586e-26	52.9459224123648
AGO3	-0.262479155809343	0.976783072678643	-11.6852266627285	4.66910398823364e-28	1.91570590105468e-26	52.9097445674397
MSL1	-0.41693613207237	3.39374270303992	-11.6827057349341	4.77918491846133e-28	1.9567606175587e-26	52.8867255980982
USP37	-0.478248979093421	0.993600427051896	-11.6770958892631	5.03350202459794e-28	2.05557612961966e-26	52.8355113831403
CHML	-0.606648649283402	1.79940247595808	-11.6769223140136	5.04158200761811e-28	2.05557612961966e-26	52.8339269778021
SMARCC1	-0.575461975919137	3.89151589964671	-11.6764822267682	5.06212608679455e-28	2.05607803405315e-26	52.8299098949002
CTPS2	-0.506214620940633	1.69018925732735	-11.6764449814623	5.06386858361273e-28	2.05607803405315e-26	52.8295699265313
MIA3	-0.447140136964543	2.69288685555888	-11.6757279852446	5.09752932486996e-28	2.06545119740063e-26	52.8230254357766
ZNF141	-0.296305452430305	0.671502927229541	-11.6743597113773	5.16238444727764e-28	2.08319082790424e-26	52.8105369443556
KIF4A	-0.655243079360407	2.95905491515968	-11.6743542712609	5.16264393602484e-28	2.08319082790424e-26	52.8104872930566
PRC1	-0.693820337560308	3.68559196407385	-11.6713913281393	5.30591931860065e-28	2.13658977922208e-26	52.7834468165162
ZBTB33	-0.552228629820053	2.9586387841477	-11.6709480873209	5.32769003953856e-28	2.14094210848124e-26	52.77940203805
KIF11	-0.674628767660144	3.41146891502994	-11.6610363235149	5.83842474143785e-28	2.34136417249038e-26	52.6889754168594
NR2C2	-0.522703400321699	1.75715870152495	-11.642804855921	6.90834533261313e-28	2.76475377758062e-26	52.5227610769725
EDRF1	-0.353317610822228	1.36270595203393	-11.6375789025101	7.24952868907345e-28	2.89536391201645e-26	52.475143965085
SHPRH	-0.276909910017649	0.558172101169661	-11.6343801760706	7.46657827188876e-28	2.97596476836709e-26	52.4460042755214
DCAF1	-0.465118409698066	2.40527383279042	-11.6320268398344	7.63038012878609e-28	3.03505751354771e-26	52.4245688232552
1-Mar	-0.536966902052652	0.675661856528942	-11.6310550910222	7.69905612620725e-28	3.0561497183908e-26	52.4157183346441
ACTL6A	-0.730321135367753	4.47772728641118	-11.6182749295943	8.66159657385593e-28	3.43125722286828e-26	52.2993585642039
TARBP1	-0.586767308866127	2.22705341057285	-11.6005801950849	1.01948291992932e-27	4.03046587575296e-26	52.1383737930258
ZNF711	-0.643022278300295	0.845766034996008	-11.5987744101957	1.0365732596032e-27	4.08975267879808e-26	52.1219528588221
KRIT1	-0.561714309727991	2.35900452150898	-11.5943102522214	1.0800560110247e-27	4.25181014633796e-26	52.0813642524968
CERS6	-0.677109795564233	2.62100989169661	-11.5941146839742	1.08200186519712e-27	4.25181014633796e-26	52.0795863296187
FBXO41	-0.546987392495151	1.28197816294212	-11.5912533664775	1.11087323743425e-27	4.35649685282951e-26	52.0535758833384
FOXA1	-1.30489001032525	1.44610855438922	-11.5904925228684	1.11867846577174e-27	4.37831471673791e-26	52.0466601498444
TBCCD1	-0.570422553147213	2.51799584059481	-11.5857175995182	1.16892350015028e-27	4.56581519158698e-26	52.0032641425577
ARID4B	-0.430830297863592	2.0885775499481	-11.5782277490964	1.25229591931167e-27	4.88170445192753e-26	51.9352146927519
ZBTB18	-0.777616344617992	1.98787596467665	-11.5725967581374	1.31884814777224e-27	5.13089727609401e-26	51.8840706515369
THAP5	-0.471440197159434	2.18631177457685	-11.5663018359593	1.39741948166973e-27	5.42576590000194e-26	51.8269133094934
LBR	-0.613094772810342	3.40208971702595	-11.5632980394789	1.43653598074198e-27	5.56657692537518e-26	51.7996454005329
NCAPD3	-0.566755500402979	2.21867543432934	-11.5599968341328	1.48078263175618e-27	5.72667025706893e-26	51.7696823662732
ZBTB34	-0.381076975606275	1.50112417786427	-11.5576375451657	1.51323269260748e-27	5.84059970091386e-26	51.7482715495667
CEP70	-0.741820416390468	2.10017866152096	-11.5540599789032	1.56379352979303e-27	6.02384371535659e-26	51.7158095246573
TNRC6B	-0.431180634343389	1.54069462954691	-11.5522689530158	1.58973330172794e-27	6.1117109021155e-26	51.6995603345017
ZFR	-0.524981913508721	3.61453534484431	-11.5516341071806	1.59903026669266e-27	6.13537546336104e-26	51.693801005522
TCF20	-0.554560154454903	3.55472712032535	-11.5504268558035	1.61685925386519e-27	6.19161984862493e-26	51.6828493093523
KANSL2	-0.470444367484484	3.10195728710379	-11.549738315885	1.6271161844188e-27	6.21870432127186e-26	51.6766034488213
SAMD12	-0.864339521757874	1.08603249945709	-11.5484654531055	1.64624827262343e-27	6.27953686803431e-26	51.6650576625835
ATN1	-0.614878909290526	5.0210333202016	-11.548145947067	1.65108571907998e-27	6.28571229895361e-26	51.6621596267222
MDC1	-0.523054777701066	2.48058491068263	-11.5457886920389	1.68721515239867e-27	6.41076107516461e-26	51.6407798942202
ZSCAN25	-0.437735982746567	1.78539456025948	-11.5436314273107	1.72096799043455e-27	6.52631162197801e-26	51.6212162285096
TCF3	-0.546352804583641	4.06405740837725	-11.5410131961044	1.76283657413254e-27	6.67213145209465e-26	51.5974750086665
DOT1L	-0.434234698712487	2.3465999319521	-11.533228157212	1.89340798941106e-27	7.15246770468048e-26	51.5269012924921
DNAJC27	-0.255860014025954	0.748348923139721	-11.5278016499805	1.99006815885329e-27	7.4963776669027e-26	51.477724619203
PTBP1	-0.330778612170247	5.6206177751517	-11.527689052492	1.99212494066692e-27	7.4963776669027e-26	51.4767043676276
EIF4ENIF1	-0.326225241486689	2.37531963919561	-11.5206323124745	2.12533681301902e-27	7.98227460735797e-26	51.4127743644345
FAXC	-0.473340800671785	0.469683717237525	-11.5168258282022	2.20083361437054e-27	8.24995786730456e-26	51.3782991932026
CEBPZ	-0.43706144489066	3.98240393372854	-11.5138208551402	2.26231257268251e-27	8.46416945296734e-26	51.3510879246875
SREK1	-0.368008302637748	1.77606588098403	-11.5120730663221	2.29885328831538e-27	8.58443684910121e-26	51.3352628645732
PRPSAP1	-0.474736488288028	2.72725883567665	-11.5043037186769	2.46852138295227e-27	9.20042416203394e-26	51.2649334217976
ZNF620	-0.33358112442874	0.37480829688024	-11.4998963737116	2.57024739271555e-27	9.56132030090186e-26	51.2250496014691
LRRC8B	-0.643151028257722	2.13533371855689	-11.4980299020712	2.61457425770294e-27	9.70772533325825e-26	51.2081618215525
ARL6IP6	-0.581625145493614	2.95598225449102	-11.4880783475273	2.86406767507651e-27	1.06138978546953e-25	51.1181472424678
FANCL	-0.64440848094564	2.6249584207984	-11.4817030813954	3.03620200298892e-27	1.12304971815101e-25	51.0605049173896
IFT81	-0.374648711055781	1.09681015212176	-11.4809545426592	3.05707609697209e-27	1.12863319799367e-25	51.0537381792322
TUBD1	-0.44424354247201	2.03121870188822	-11.4718081403215	3.3239621615566e-27	1.22484869840001e-25	50.9710760024773
CPSF7	-0.440221977988008	3.89745691040519	-11.4667437575304	3.48157664909128e-27	1.28051208958103e-25	50.9253222201135
ASF1B	-0.824068737418677	3.8639413589481	-11.4657246351452	3.51418112297914e-27	1.29007438593576e-25	50.9161164537601
MYB	-0.767717186193077	0.725668993235529	-11.4638038380293	3.57646037830959e-27	1.31047413111419e-25	50.898767121249
TOP3A	-0.413180750411544	2.41575931293014	-11.4632957654634	3.5931167299595e-27	1.31411179281103e-25	50.894178308844
MAP4K3	-0.468489862320067	2.27739015966068	-11.459952034296	3.70467684217084e-27	1.35238016313264e-25	50.8639813276812
EHMT1	-0.423080584882938	2.35483446914571	-11.4589461644721	3.73890579937385e-27	1.36232892279424e-25	50.8548983953775
ZNF184	-0.451596152479774	1.8420660761996	-11.4538372333179	3.91767509857031e-27	1.42480809450797e-25	50.8087722669833
PIK3R3	-0.765216119124206	1.79779750905589	-11.4535980236026	3.92625063557243e-27	1.4252727678946e-25	50.8066128483691
SLF1	-0.36747226082653	1.02684102842715	-11.4439495329976	4.2881574754476e-27	1.55376095538945e-25	50.719534864524
AGO4	-0.467800074950276	1.77761398083234	-11.4354908727592	4.63261407779263e-27	1.67546209146833e-25	50.6432302772138
TYW1	-0.388668194209338	2.3683599859481	-11.4348870176627	4.65823148763871e-27	1.68161295662817e-25	50.6377842272077
RTF1	-0.391083447016071	3.58360871808184	-11.4315696560914	4.8014978228533e-27	1.73013380960009e-25	50.6078685856478
UBE3A	-0.412919474304192	2.78754430663273	-11.4287622415795	4.92615877090001e-27	1.77178417671597e-25	50.5825555477456
ZNF664	-0.601024827044029	3.85347066209182	-11.4235991701755	5.16388312291812e-27	1.85387201085645e-25	50.5360122029687
QSER1	-0.559531126489908	2.67632579651497	-11.4208642836425	5.29439320863649e-27	1.89723852045267e-25	50.5113630928785
ZNF84	-0.449922692232512	1.31579140095609	-11.4154405371306	5.56299865383613e-27	1.98984182617985e-25	50.4624898871431
CDCA7L	-0.636050806378982	2.74642489199202	-11.4126419483526	5.7068529479635e-27	2.03756559549776e-25	50.4372771920835
PGAP1	-0.583270495796453	1.37893327856687	-11.4112516614142	5.77968648271761e-27	2.05980432495392e-25	50.4247533349303
ICE2	-0.342454652345214	1.51462233013772	-11.4096964457448	5.86225610414445e-27	2.08542553213007e-25	50.4107448372367
ATP11C	-0.501124102566046	1.79890862796407	-11.4091615525055	5.89092496388324e-27	2.09181390081163e-25	50.4059270809908
FGFR2	-0.927169156826905	2.54612472339321	-11.4013399024041	6.32642591393903e-27	2.24237927584808e-25	50.3354929458002
NT5DC3	-0.515670812785329	1.19881379227545	-11.4002413030115	6.39010618629896e-27	2.26084735178295e-25	50.3256022939892
SMG7	-0.45180266448484	3.85607479459281	-11.3992094290465	6.45049913177506e-27	2.27808766805727e-25	50.3163128761746
RAVER2	-0.558296924185264	1.83382328048104	-11.39541986348	6.67720336792595e-27	2.35389497789881e-25	50.2822016308605
FAM217B	-0.519459997187716	2.08102645658283	-11.3949040478769	6.70866766156115e-27	2.36072575550071e-25	50.2775591014758
CCNE2	-0.545979614048908	1.13719223274451	-11.3938582407639	6.77291420750968e-27	2.37853352742407e-25	50.2681468315108
MTMR1	-0.608559878332504	3.13517895591018	-11.3936847497589	6.78363120724633e-27	2.37853352742407e-25	50.2665854603354
RNF138	-0.578506182148478	2.55826956675848	-11.3927474680589	6.84182191462013e-27	2.39463767011704e-25	50.2581504241247
C12orf49	-0.377383968696301	2.51767043432335	-11.3921481475441	6.87929036978921e-27	2.40344438143083e-25	50.2527570713513
DBF4B	-0.387885359738774	1.13981273151896	-11.3919380684121	6.89247238713981e-27	2.40374974501501e-25	50.2508665848769
APPBP2	-0.368306650123888	2.07006835273253	-11.3833102888651	7.45610666065373e-27	2.59568205138266e-25	50.1732434616021
ZNF148	-0.525676971063388	2.42326997545309	-11.3813740521075	7.58876456813009e-27	2.63716320312421e-25	50.1558280956281
ZBTB24	-0.335513221974238	1.83412272295609	-11.3810744759785	7.60949812818642e-27	2.63967137555028e-25	50.1531337309637
ADSS2	-0.517575515537101	4.25870684317166	-11.3790198907039	7.7532213121094e-27	2.68475908201235e-25	50.134656068189
PHLPP1	-0.540655176970857	1.86574056786627	-11.3781922509605	7.81187655171717e-27	2.70028228415993e-25	50.1272133428574
RFX1	-0.353238159252513	2.07202446118762	-11.3770270260678	7.89520533506997e-27	2.72293327863134e-25	50.1167353491976
HLCS	-0.478889558728143	1.81599003493812	-11.3768868356529	7.90529016376841e-27	2.72293327863134e-25	50.1154747642877
DHFR	-0.68704677191	1.97065710347904	-11.3731282864103	8.18049558973498e-27	2.81276547301979e-25	50.0816814780852
RBMXL1	-0.533999724742198	2.45306040040519	-11.3720643931173	8.26011088487536e-27	2.83514877999325e-25	50.0721171535557
MED1	-0.524748763017427	2.83857032625549	-11.369456929928	8.45851104746488e-27	2.89815299573665e-25	50.0486784638963
PHF2	-0.603514652390021	3.22815560082435	-11.3653706434932	8.77900795171012e-27	3.00269746579507e-25	50.0119528557901
RMI1	-0.631405456954196	2.42548854536527	-11.3646533306779	8.83650160054849e-27	3.01707825627119e-25	50.0055067865603
MCF2L	-0.511749823357003	0.6750218099002	-11.3608676954028	9.14618547605041e-27	3.11736478791038e-25	49.9714914577228
THAP9	-0.28906515787495	0.851582859676647	-11.359848159522	9.23141767012568e-27	3.14093357312813e-25	49.9623316883353
FBRSL1	-0.468689912902117	2.77919656751297	-11.3548589703722	9.66003543052077e-27	3.2810520340534e-25	49.9175145026694
UTP20	-0.498535595200352	2.12143098784431	-11.3539940044796	9.73633149488778e-27	3.30122489748539e-25	49.9097458109976
LRPPRC	-0.471256208038701	3.94620884135729	-11.3517478640243	9.93726686446767e-27	3.36351511027822e-25	49.8895737220014
SETDB1	-0.410959144084268	2.44397956960279	-11.3486607203896	1.02201818647548e-26	3.45328982385226e-25	49.8618525947244
NF1	-0.479644645539089	1.80989695743313	-11.3469692067259	1.03785790772049e-26	3.50075387526445e-25	49.8466654597507
TNKS	-0.466311315974651	1.79253704404192	-11.3386169960495	1.11972105516673e-26	3.77037107024246e-25	49.7716952352492
RAD21	-0.562804336304755	5.30948690129341	-11.3355766075027	1.15108895732948e-26	3.8693231216256e-25	49.7444124814368
TIA1	-0.577721399124481	2.8576145109022	-11.3300939091901	1.20987900256665e-26	4.05995479727264e-25	49.6952246792805
DCAF16	-0.50836689023745	2.60355434637725	-11.3298954940863	1.21206165460149e-26	4.06030259251581e-25	49.6934448688877
INO80	-0.401425071777888	2.69595396178842	-11.3291281008776	1.22054023138799e-26	4.08170389024101e-25	49.6865614203928
PFAS	-0.493217079739789	2.12003034938523	-11.3230227536613	1.29013052026414e-26	4.3070511214972e-25	49.6318067804977
STOX2	-0.502735640912259	0.967544552213573	-11.321766331461	1.3049337803371e-26	4.34903698463883e-25	49.620540954468
ELF2	-0.379325168763359	1.99097193403792	-11.3182880604644	1.34680190607495e-26	4.48092695496487e-25	49.5893565567081
PRR14L	-0.457178219461594	2.32980642094611	-11.3125406269477	1.41893083603223e-26	4.71287741967847e-25	49.5378403827308
ARMCX5	-0.361214147261517	1.40678972103593	-11.29873197528	1.60831256180223e-26	5.33282586281791e-25	49.4141318895122
MTPAP	-0.372019612201741	1.86053325315968	-11.2974726584019	1.62678641775652e-26	5.38493876928556e-25	49.4028543997838
CEP68	-0.506297439476989	1.91368026776647	-11.2969458242929	1.63457739856983e-26	5.40157302776122e-25	49.398136692047
CREB3L4	-0.687382278870957	1.98321618581038	-11.2925774856996	1.70062345883923e-26	5.61033380931253e-25	49.3590239851706
WDR90	-0.549967997374535	1.55166641516766	-11.2922897821938	1.7050653047972e-26	5.61550175424778e-25	49.356448293572
HACD3	-0.546879085372437	3.61325117167665	-11.2879013119795	1.77426645606178e-26	5.8335730449304e-25	49.3171649239433
DCAF17	-0.390216693957938	1.65218364059281	-11.2843627143857	1.83209422849936e-26	6.01357987942731e-25	49.2854957566796
NSUN6	-0.397498575889796	1.61279057556487	-11.2717654829708	2.05358979541711e-26	6.72929676249936e-25	49.1728027619082
CREBBP	-0.576717494364414	2.93818969609381	-11.2588225834588	2.30890597026082e-26	7.5532552092452e-25	49.0570950875087
MTMR12	-0.54068867440515	2.91001622100599	-11.2571951856485	2.34316519824277e-26	7.65251109058217e-25	49.0425519576374
UPF2	-0.458924279588162	2.94339964438922	-11.2489243111831	2.52524878110406e-26	8.23340712770655e-25	48.9686591158864
SLC29A2	-0.883336537014794	2.06091242655689	-11.2485843137552	2.53302763877245e-26	8.24500496420434e-25	48.9656222332259
ACIN1	-0.385980135132798	3.94411569849501	-11.2450807637452	2.61458682024756e-26	8.49631956729366e-25	48.9343314324435
TRPV4	-0.965685464057422	2.54301919668862	-11.2433061293179	2.65688946187574e-26	8.61944371934106e-25	48.9184840776747
GTF3C3	-0.438804095704506	2.5331445115489	-11.2416899492585	2.69600672184091e-26	8.73184266626087e-25	48.9040530003736
ZNF891	-0.129668836783816	0.233204569996008	-11.240722013408	2.71970780241893e-26	8.79402208298705e-25	48.8954107676984
NAA25	-0.344472282582543	2.01029197690419	-11.2361959553182	2.83331233102197e-26	9.1462131941916e-25	48.8550056402554
BAHD1	-0.442959651905066	2.87362932034331	-11.2358087139258	2.84324848447247e-26	9.16314239302761e-25	48.8515490989796
ABCB10	-0.468347204761326	2.28710946883433	-11.2356153841818	2.84822205404602e-26	9.16404888229305e-25	48.8498234518804
NUCKS1	-0.541071304654094	5.53471280583832	-11.2332926756605	2.90865623814426e-26	9.34310137022327e-25	48.8290925051135
PPAT	-0.497945332545481	2.19003392145509	-11.2330114781783	2.91605865341911e-26	9.35149844027507e-25	48.8265828967684
ZNF445	-0.353785522097527	1.21163184206986	-11.2310667078099	2.96776926258085e-26	9.50172683577114e-25	48.8092273906611
DDX46	-0.406095414396974	2.92103452536727	-11.2279131979297	3.0535644021006e-26	9.76041125581418e-25	48.7810886556149
DVL3	-0.689331867851124	4.61096733965469	-11.2235964199532	3.17501930787972e-26	1.01320469089691e-24	48.742577708302
PHC3	-0.550648005186843	1.70416976606986	-11.2226764106222	3.2015187545315e-26	1.019994474323e-24	48.7343712364826
SNX27	-0.45372155958185	2.56631098272255	-11.2216846550408	3.23033107401e-26	1.02749781556051e-24	48.7255252371078
DHX40	-0.541288311237793	2.76723096438323	-11.2210618994858	3.24855488425396e-26	1.03161425836553e-24	48.7199707843221
INTU	-0.260730773207431	0.537511058718563	-11.2190518376659	3.30807598137879e-26	1.04881045318714e-24	48.7020439842242
FADS2	-1.13736402523037	2.39397377645509	-11.2181719228041	3.33447168092317e-26	1.05546567144942e-24	48.694197036883
TAF9B	-0.635932102769389	3.00492524521557	-11.2167300649595	3.37817800070161e-26	1.06756984391104e-24	48.6813395589047
GTSE1	-0.604250149179249	2.38103241032735	-11.2144367289204	3.44887109910017e-26	1.08814947601658e-24	48.6608912212077
GOSR1	-0.293236359059522	2.38114999271257	-11.212182482626	3.51979234625964e-26	1.10873458907179e-24	48.6407938494226
RASSF9	-0.980643438659603	1.39201787742116	-11.2111327363507	3.55331160001251e-26	1.11749074956915e-24	48.6314358254614
PRPF40A	-0.392133776464044	3.72028648475649	-11.2093861672351	3.60978569293979e-26	1.13342627947129e-24	48.6158670900381
KNOP1	-0.318861729271253	1.85875028436727	-11.2050809511135	3.75283172465094e-26	1.17644949570518e-24	48.5774970106906
SF3A1	-0.440901169337658	4.46763731920559	-11.2042628154755	3.78064577339315e-26	1.18326942234564e-24	48.5702063999199
MRPL42	-0.327990347684224	1.82636481182635	-11.2040785590386	3.78693813772495e-26	1.18334242927629e-24	48.5685644886026
SLC25A36	-0.611663679443316	2.62496226101796	-11.196176955943	4.06680439310182e-26	1.26876501273608e-24	48.4981683515626
EPCAM	-1.51668016357331	3.94900982182635	-11.1920494493644	4.22107654870249e-26	1.31479465703604e-24	48.4614077750065
ASTE1	-0.469463241051888	1.77462247005589	-11.1869968736069	4.41786548572588e-26	1.37389988751953e-24	48.4164193150819
NONO	-0.468240709256301	5.94657999872455	-11.1845450774752	4.51661921561823e-26	1.40048880968935e-24	48.3945927331372
DSCC1	-0.581194306348757	2.19014453507186	-11.1845183969973	4.51770583770758e-26	1.40048880968935e-24	48.3943552316899
C2orf15	-0.379899043652701	0.54305074701996	-11.1838900247277	4.54337298123913e-26	1.40621353920127e-24	48.3887617518877
AC118549.1	-0.377071119989595	2.23899995875249	-11.1815116548194	4.64184203191911e-26	1.43441732410412e-24	48.3675923001362
DHX8	-0.356564995103535	3.16567538335329	-11.1809789030649	4.66418820357981e-26	1.43904574432723e-24	48.3628507391076
PSMC3IP	-0.515261508505898	1.65959846516966	-11.1792673322786	4.73670599210763e-26	1.45911463763189e-24	48.3476184458585
SLC25A23	-0.896073906928752	3.04929686372655	-11.1774173747989	4.81634807493059e-26	1.48131146304558e-24	48.3311561327754
VKORC1L1	-0.459259194308152	3.18737993856886	-11.1730428822635	5.0100089760508e-26	1.53845086953258e-24	48.2922350828674
YY1AP1	-0.375067490703148	3.47429356979641	-11.1686683353944	5.21141230395376e-26	1.59577017608685e-24	48.2533226549958
INPP5B	-0.319843074071815	1.46702477114571	-11.1686342525405	5.21301265920845e-26	1.59577017608685e-24	48.2530195172779
GGA2	-0.625323240663984	3.26686963256088	-11.1592144181211	5.67458043656093e-26	1.73434359821651e-24	48.1692593870653
ZBTB37	-0.195167776435282	0.535705789167665	-11.1568888561399	5.79465008064802e-26	1.76827368867275e-24	48.1485872542976
NLK	-0.351531378627617	1.98143117125948	-11.1567093679889	5.8040214329674e-26	1.76837033675278e-24	48.1469918749251
UPF3B	-0.579041373976411	2.88204151898403	-11.1550235068004	5.89278151684693e-26	1.79261718105951e-24	48.1320078575118
FAM20B	-0.530317721775468	3.44969174673253	-11.1524908879095	6.02866571163314e-26	1.83110173169821e-24	48.1095003637947
MORC4	-0.554320607361676	2.64607182950299	-11.1522725831884	6.04052336145111e-26	1.83185436722267e-24	48.107560423536
GXYLT1	-0.340900187034703	1.379466753998	-11.1516562121066	6.07412806580637e-26	1.83918947480928e-24	48.1020832342385
SP1	-0.511208373285356	3.85234111738922	-11.141574938753	6.65089748990933e-26	2.01071250739828e-24	48.0125248850589
CBX5	-0.700787628353699	2.94229022113573	-11.1395608607549	6.7724920647848e-26	2.04430865572252e-24	47.9946383697829
NOM1	-0.400168603934405	1.98230413412176	-11.1380412686904	6.86569380862958e-26	2.06924382843419e-24	47.981144541671
FAM117B	-0.747344793219954	2.11335741050299	-11.1366292497478	6.95344017606364e-26	2.09246050290482e-24	47.9686069416893
POM121	-0.592453688203255	2.16076857612774	-11.1335436295069	7.14908741283621e-26	2.14802580265679e-24	47.9412124173012
SMC1A	-0.633074987706416	3.62285480401198	-11.1243526773394	7.76487079448686e-26	2.32946123834606e-24	47.8596409804797
LUC7L2	-0.385048168672649	2.55831516323753	-11.1235941181828	7.81798887433164e-26	2.34179942815486e-24	47.8529104311529
MCCC2	-0.539789843873886	3.43460423687226	-11.1231433094097	7.84972771304909e-26	2.34770570039585e-24	47.8489106222731
GK5	-0.422166247684587	1.40264555876248	-11.1200061010556	8.07417612269242e-26	2.41114158526274e-24	47.8210783812276
RABL2A	-0.337772185516446	0.620547735379242	-11.1189522842588	8.15099277495057e-26	2.43036471595091e-24	47.81173033656
PDXP	-0.208069305163611	0.400869876812375	-11.1166166770929	8.32384314657578e-26	2.47811976604611e-24	47.791013869435
ASXL2	-0.512023209671745	2.21711642075249	-11.1158648749087	8.38025297860529e-26	2.49111629637993e-24	47.7843460589658
NUP205	-0.578852938576785	3.55518861766866	-11.1142356791856	8.50380357465563e-26	2.52400127375417e-24	47.7698974853701
ISOC1	-0.588939345216538	3.08835987311377	-11.1130433720251	8.59536851073831e-26	2.54730723846312e-24	47.7593242783323
HDAC2	-0.399365836322026	2.91913858433932	-11.110470053176	8.79634416188243e-26	2.60291820426612e-24	47.7365067837281
KCNG3	-0.294765993709772	0.232729534213573	-11.1097844653511	8.85067199177414e-26	2.61503213312177e-24	47.7304282453427
MDN1	-0.452754584235675	1.82720284872854	-11.1046518916231	9.26812747052021e-26	2.734237605729e-24	47.6849291382922
NUP153	-0.627503990736347	3.68308643559681	-11.1021513200756	9.47854395746252e-26	2.79171812315727e-24	47.6627667179127
MIS18A	-0.584479657390579	3.15220171692216	-11.1019985061708	9.49155572850191e-26	2.79171812315727e-24	47.6614124345146
PRIM1	-0.596576315599633	2.33334649321557	-11.0978711459005	9.84978743807374e-26	2.89272704760271e-24	47.6248387530959
ZNF774	-0.185023139900098	0.322435401453094	-11.0946471838098	1.0138931681013e-25	2.97317320916193e-24	47.5962760274872
WDR76	-0.69815690240774	2.25052927337725	-11.0942524181777	1.01749115187471e-25	2.97625326921975e-24	47.5927789406304
DYRK1A	-0.456692215051046	2.71982510297405	-11.0941976427208	1.0179913895744e-25	2.97625326921975e-24	47.5922937104638
TFB2M	-0.514389508244112	3.35622521932735	-11.085887905048	1.09678240078413e-25	3.1998276126427e-24	47.5186983443605
STAG1	-0.64236910708155	2.37177597526347	-11.0857906941325	1.0977391195446e-25	3.1998276126427e-24	47.5178375904569
SRSF7	-0.450622856505358	4.63959229115369	-11.0812968572028	1.14288349377341e-25	3.32374428089577e-24	47.4780518843849
CORO2A	-0.770207314584663	3.26845133344511	-11.081221704622	1.14365394611467e-25	3.32374428089577e-24	47.4773866116941
TTC13	-0.420052848650553	2.05188808237924	-11.0762981010862	1.19527116976871e-25	3.46859523708512e-24	47.4338073569586
UTP25	-0.372098015400567	1.91261100042715	-11.0747204411978	1.21229569667331e-25	3.51277966706674e-24	47.4198458195157
MT2A	1.42693948800627	7.80394571043313	11.0728459688661	1.23283670633714e-25	3.56700753700211e-24	47.403259193146
PLK4	-0.531442252175472	2.02988586092216	-11.0701313583398	1.26319898378478e-25	3.64944913510603e-24	47.3792414468461
PRKDC	-0.696727315668527	4.39592242371856	-11.0682386088712	1.28480761919831e-25	3.70639480102556e-24	47.3624972887716
NBPF1	-0.27630938706399	0.645898582704591	-11.0673385875953	1.29521125193e-25	3.73089612834704e-24	47.3545358806705
SYDE2	-0.232679394146885	0.30391925588024	-11.0660281397594	1.31050903959507e-25	3.76940228914459e-24	47.3429446201914
NEK4	-0.38641492796079	1.48095554416168	-11.058578409567	1.40095038208719e-25	4.02361190620042e-24	47.277065521589
HLTF	-0.876618867629127	2.74944810639321	-11.0567806973869	1.42368830781504e-25	4.08291228364577e-24	47.2611720932091
ACSS1	-0.830142058014646	2.07914100997006	-11.0551311069265	1.44487532665946e-25	4.13759752634301e-24	47.2465895707937
USP54	-0.587584354035477	1.73799295114172	-11.0535840117276	1.46503061587325e-25	4.18917246383669e-24	47.232914310381
JADE3	-0.462013893215633	1.66172389033733	-11.0461671672452	1.56560543075993e-25	4.46764182941478e-24	47.1673705646537
KLF11	-0.611629654427234	2.47795377547106	-11.0460682862715	1.56699162987666e-25	4.46764182941478e-24	47.1664969186713
SCAF4	-0.410910497930348	2.99339225769261	-11.0455144866807	1.57477785289537e-25	4.48329613222253e-24	47.1616040042653
ZNF780B	-0.295850898459029	0.742890461540918	-11.0387057927154	1.67370727020724e-25	4.75800625722669e-24	47.1014601563681
UBXN7	-0.582414617954852	2.84863740992216	-11.0375867560592	1.69054766666961e-25	4.79889475727578e-24	47.0915774171063
CIP2A	-0.604863530953356	2.20880023988224	-11.0350470351879	1.72939545288718e-25	4.90204545644217e-24	47.0691501976904
NUF2	-0.671885556152249	2.41079514779241	-11.0341188401748	1.74381352870918e-25	4.93575046604206e-24	47.0609544731158
MASTL	-0.547333898857824	2.70570019945908	-11.033845455204	1.74808287529159e-25	4.94067417575178e-24	47.0585406333357
ACACA	-0.494076858738138	2.96883351355489	-11.0331573342135	1.75887503632484e-25	4.96096101618916e-24	47.0524650616405
ZNF558	-0.38337285851084	1.46435529632335	-11.0330641861799	1.76034100574454e-25	4.96096101618916e-24	47.0516426547828
ZYG11A	-0.530270280839699	0.474823839620758	-11.0199365170911	1.97957198903722e-25	5.57075517952406e-24	46.9357801432534
TTF2	-0.539509278747259	1.8526876122475	-11.0159983164947	2.05048331140165e-25	5.76200562182362e-24	46.9010385820143
DHRS7	0.590210738996857	4.18878112441517	11.0149479029601	2.06981988448207e-25	5.80798596895616e-24	46.8917734382656
ZNF641	-0.450506365012274	1.58282166407186	-11.0136501840393	2.09395943664567e-25	5.86729236695694e-24	46.880327684352
CNOT3	-0.358365646936913	3.22860031908184	-11.0112424945419	2.13948972920221e-25	5.98628000162166e-24	46.8590942661321
YTHDC1	-0.376978993465832	3.3871308311018	-11.0083461246258	2.19556673358095e-25	6.1343946075588e-24	46.8335549079615
HLF	-0.858845049143522	0.967441447413174	-11.0045113887583	2.27206502798575e-25	6.33906142808025e-24	46.799747583943
ANKRD36B	-0.123215220455109	0.191589203710579	-11.0035565383968	2.29152150494215e-25	6.38422467782028e-24	46.7913306625764
CDC25A	-0.553140992592202	1.84772614946307	-11.0030872370878	2.30114481661093e-25	6.40190288723809e-24	46.787193975692
FOXE1	-1.33146879541465	3.69624501487026	-10.9976574834258	2.41544920549135e-25	6.71034466333513e-24	46.7393408534145
TMEM168	-0.505224924858527	1.99962222466866	-10.993336964678	2.51041994437887e-25	6.96427578319877e-24	46.7012738175729
NIPAL4	1.39189642850161	3.53452415099202	10.9907265582171	2.56958924619221e-25	7.11830893306863e-24	46.6782785704944
SGO2	-0.485967572459653	1.62971648170858	-10.9875124300095	2.64435012430357e-25	7.31503653366129e-24	46.6499696596785
CCNT2	-0.394581115252401	2.0434284148982	-10.9864581109969	2.66934148906747e-25	7.37372549950322e-24	46.6406846856099
GATAD1	-0.527573735723209	2.70015820229541	-10.9859844217591	2.68064601766036e-25	7.39449388769871e-24	46.6365132667291
AGPAT5	-0.590440603497489	2.68560386970459	-10.9770674387876	2.90255168519958e-25	7.99532220196726e-24	46.5580086414396
ZNF236	-0.354692126435428	1.11268885940319	-10.9729829313512	3.01020435022e-25	8.28018182532346e-24	46.5220618244479
ZNF764	-0.349085891187173	1.63638283748303	-10.9711319076972	3.06028837273609e-25	8.40610856814851e-24	46.5057740712397
ZNF189	-0.470008851087649	2.29667906435928	-10.9685248358451	3.1322368816764e-25	8.58058947418711e-24	46.482836445959
ZNF621	-0.364931428390289	1.27790170802994	-10.9685119673268	3.13259615724291e-25	8.58058947418711e-24	46.4827232339769
ATR	-0.4730587962863	1.92929535752894	-10.9666393092463	3.18531786910814e-25	8.71278123020756e-24	46.4662492139295
KLHL13	-0.624000588261085	1.35986477221557	-10.9631073972188	3.28716493148068e-25	8.9787875680864e-24	46.4351831845077
SETD2	-0.466598619255329	2.75475405724152	-10.9611589241983	3.34473012517704e-25	9.1232652716072e-24	46.4180473960373
NBPF12	-0.257644023324027	0.607650060622755	-10.9579888735204	3.44053385871436e-25	9.37149599172823e-24	46.3901724482722
STARD7	-0.515726917892332	5.21165983128942	-10.9561781904131	3.49647414491244e-25	9.5106044638078e-24	46.3742529232255
RAD54L2	-0.358364471472524	1.53924334669461	-10.9556780665958	3.51208395497673e-25	9.53977741873373e-24	46.369856117722
TTC26	-0.352290888397278	1.26499669856487	-10.9506901858899	3.67160551711091e-25	9.95922996516333e-24	46.3260121960652
TLK2	-0.281304756768844	2.2322011078004	-10.9476068322187	3.77379728136397e-25	1.0222227587384e-23	46.2989153343912
RPS6KA5	-0.234566619165835	0.546835948195609	-10.9459679475778	3.82926044788192e-25	1.03580964746723e-23	46.2845145266928
CEP350	-0.439964646434057	2.2253985923493	-10.9452769605804	3.8528869388178e-25	1.04075908596282e-23	46.2784432487245
CDCA2	-0.620597052436446	2.17009303651497	-10.9406024632351	4.01656914515081e-25	1.08347507465187e-23	46.2373774630963
ERCC3	-0.353916253801396	2.89038392926148	-10.9400003186318	4.03815017030748e-25	1.08779410794628e-23	46.2320883598643
STOX1	-0.65585906884756	0.551744638502994	-10.9392517280617	4.06514061539011e-25	1.09355642174337e-23	46.22551315611
PKN3	-0.619686000273631	2.05915476461876	-10.9324554559657	4.31853034904299e-25	1.16012238950219e-23	46.1658310592818
TANC1	-0.484938775673614	2.14130588175649	-10.9297323070357	4.42440961558227e-25	1.18693296418024e-23	46.1419238368401
PPP4R3B	-0.420253181222965	3.58132000330938	-10.9257156630381	4.58530793126443e-25	1.22840965565973e-23	46.1066673391801
CSPP1	-0.364755561113807	1.3849010581976	-10.9255449041611	4.59227555854507e-25	1.22859098162172e-23	46.1051686616074
OPHN1	-0.352766938204316	0.870853965650699	-10.9219045018831	4.74334713985319e-25	1.26727181451892e-23	46.0732218190985
KANSL3	-0.419293601307178	2.66397537840319	-10.9205310439283	4.80161816762393e-25	1.28108747013245e-23	46.061170546013
CCDC77	-0.484445226121568	1.93331901053892	-10.9193477620613	4.85239081576664e-25	1.29286756660194e-23	46.0507886984427
ZNF605	-0.347285623294824	0.793144646041916	-10.9185575882033	4.88659261168724e-25	1.30020645376365e-23	46.0438562751806
DMTF1	-0.48405769060517	1.92182633132136	-10.9128939110575	5.13885238219711e-25	1.36546649012666e-23	45.9941761940777
TFAM	-0.471405068886774	2.91718735337126	-10.9112882600553	5.21269377756393e-25	1.38320529179108e-23	45.9800947765458
ABCC5	-1.073882916217	3.17662597598603	-10.9109585153365	5.22798823980842e-25	1.38538141551504e-23	45.9772031015892
ENTPD4	-0.548558044274682	2.55522797435529	-10.9088570510739	5.32651312123107e-25	1.40957725281359e-23	45.9587757048518
LIG1	-0.629738981878966	2.97586987385629	-10.9080309829346	5.36574573742119e-25	1.41803808189223e-23	45.9515326438747
FANCC	-0.466826217252386	1.58013695602395	-10.8995069631139	5.78773336657394e-25	1.52749233309715e-23	45.8768126895113
TAF1A	-0.421295528740964	1.52024694631337	-10.8982790149046	5.8511822572905e-25	1.54215370424944e-23	45.8660516783047
CCDC88C	-0.616233398638917	2.33359803792415	-10.8936294283147	6.0977563869962e-25	1.60497550186032e-23	45.8253121943703
CCNJ	-0.378542982158994	1.38570308428144	-10.8868969612109	6.47319819084738e-25	1.701501489465e-23	45.7663415092688
SOX21	-1.29396854362294	1.81773330741717	-10.8863494277485	6.50472333556119e-25	1.70748987558481e-23	45.7615465660844
MORC2	-0.415700516850464	3.4149015803493	-10.8849665074257	6.58502824944497e-25	1.72624968740484e-23	45.7494365056482
DVL2	-0.497203836668549	3.03274417197206	-10.8844436143273	6.61564820017948e-25	1.73195186795583e-23	45.7448578423097
ING3	-0.362887519034802	1.28834930322954	-10.8838674318308	6.64955259076722e-25	1.73849748457408e-23	45.7398127119137
CRAMP1	-0.317423269583897	1.60605783989222	-10.8812113371381	6.80809182884873e-25	1.77756729167668e-23	45.7165577157251
SMYD4	-0.35306033679665	1.48335090638922	-10.8806539268776	6.84183688730742e-25	1.78399298276521e-23	45.7116778453986
TBL1XR1	-0.592103146238289	4.05098387342116	-10.8793829671396	6.9194023773e-25	1.80181237904892e-23	45.700551752158
ZFP14	-0.309043302361485	0.554476361918164	-10.8768692316688	7.07539592331652e-25	1.83997979204223e-23	45.6785486430253
FOXJ3	-0.415634869778794	3.07045066777645	-10.8761474755703	7.1208278750695e-25	1.84933202659717e-23	45.6722315795091
SCAF8	-0.451542403290528	2.79858448033932	-10.8727990185947	7.33542268156936e-25	1.90253393055843e-23	45.6429280761174
TMED8	-0.399967248790388	2.0315215371018	-10.8721034787774	7.38079793596893e-25	1.91176370940946e-23	45.636841862846
IGSF9	-0.872311647020661	2.90658153138922	-10.8717703194915	7.40263109583121e-25	1.91487927551766e-23	45.633926689004
CDCA7	-0.827417052185704	2.75878814574651	-10.8675349157643	7.68585133317293e-25	1.98551159440301e-23	45.5968713129414
ZNF782	-0.23580913578805	0.585797890978044	-10.8644278421298	7.90044339394912e-25	2.03825177653667e-23	45.5696932995456
RP11-11N7.5	-0.316409059880602	0.552898355189621	-10.8635844463717	7.95971354401843e-25	2.0508338458401e-23	45.5623168225199
GTF3C4	-0.45320011691934	2.79216392754491	-10.850716572488	8.92078636511169e-25	2.29542763782123e-23	45.4498160254919
PPP1R3E	-0.412759801756062	1.00258459534531	-10.8505364706523	8.93502520263033e-25	2.29606634483382e-23	45.4482420202556
ZFP64	-0.449852009173777	2.37519899827345	-10.8448532928342	9.39612563240901e-25	2.41138414718723e-23	45.3985819926585
C19orf54	-0.480749651741638	2.25022439487226	-10.8435850874182	9.50220496321576e-25	2.43540765002105e-23	45.387502508759
DBT	-0.353194932660277	1.78061582597405	-10.84148534801	9.68046068487022e-25	2.47784268906311e-23	45.3691602109054
C3orf70	-0.564093376443045	0.654471347323353	-10.8385279520351	9.93717608149279e-25	2.54022315276903e-23	45.3433295597911
HEATR5B	-0.457154845335721	2.07174837213573	-10.8368277330974	1.00878136234464e-24	2.57535947798573e-23	45.3284813816435
BRCC3	-0.461677120850678	3.01557173585429	-10.8349862930318	1.02535237055464e-24	2.61424697087887e-23	45.3124015267365
PYGO2	-0.412920239439551	3.97384537996208	-10.8312993957213	1.05934781634062e-24	2.69740063274216e-23	45.2802118061828
SIPA1L3	-0.613192146801178	2.76641328609381	-10.8298646176766	1.07287803222218e-24	2.72829530850249e-23	45.2676868124931
TAF5L	-0.380664822253998	2.46162314309182	-10.8285983196496	1.08496202839968e-24	2.75543672492141e-23	45.2566334276832
ZNF557	-0.296758341380223	1.08694452554092	-10.8269693454697	1.10070605393308e-24	2.79179080952117e-23	45.2424154537727
FAN1	-0.423260792910952	1.6508377412994	-10.822393255076	1.14615900281663e-24	2.903305489625e-23	45.2024815978999
FAM122B	-0.559160516716077	2.90247363105788	-10.820796421311	1.16245491722094e-24	2.94077001727007e-23	45.1885490720717
CRCP	-0.434791706387765	3.51229456564271	-10.8183426239988	1.1879460678889e-24	2.99769615359399e-23	45.1671419339967
DLG3	-0.605211677264894	2.39919909871657	-10.8183349125539	1.18802704704647e-24	2.99769615359399e-23	45.1670746634193
CDCA8	-0.658605766493957	3.72225807506587	-10.8147583366296	1.22618268958314e-24	3.08998037774952e-23	45.1358776964929
MTERF1	-0.416942447828752	1.54544441058483	-10.8143570837558	1.23053858866268e-24	3.09696116450802e-23	45.1323781343271
AGBL5	-0.494650317093317	2.54055453864271	-10.812379373931	1.25223379407889e-24	3.14750656349559e-23	45.1151305374312
TMTC2	-0.552522390105715	1.32138528817166	-10.8048866511814	1.33793144326747e-24	3.35858625797092e-23	45.0498042402429
AEBP2	-0.565089269416244	2.9291989118523	-10.8031454571127	1.35866638826907e-24	3.40625860884402e-23	45.03462742078
SLC30A6	-0.396022805855516	2.88057836091816	-10.7973957300793	1.42943145401396e-24	3.57907644831956e-23	44.9845216656563
MDM4	-0.433514211949879	1.49880909734731	-10.7971440848571	1.43261087825152e-24	3.58244436008352e-23	44.9823290911334
ZXDB	-0.382224225099618	1.40747355453293	-10.7968503703959	1.43633071662812e-24	3.58715331147662e-23	44.9797700090715
PRRC2B	-0.747761677913668	3.82423509429741	-10.7962382338361	1.44411418348771e-24	3.60198595191763e-23	44.9744367102261
TSSK6	-0.35290184012012	0.771960276419162	-10.7913842356308	1.50733619765462e-24	3.75405830618563e-23	44.9321524133655
DDX42	-0.360664130320125	3.75606803498403	-10.7911330409899	1.51068176265654e-24	3.75405830618563e-23	44.9299645195347
SFXN2	-0.395237481498646	0.889859434676647	-10.7911204323469	1.51084988666764e-24	3.75405830618563e-23	44.9298546996621
RAD52	-0.411061768217071	1.17108867161477	-10.7901288726793	1.52412975805843e-24	3.78224322425427e-23	44.9212185746861
UHRF1BP1	-0.477421969648049	1.90070475788224	-10.7784006415451	1.69028499124416e-24	4.18924693895918e-23	44.8191072582593
FBXL14	-0.681555878362536	2.18876829665669	-10.7761680268307	1.72389608765997e-24	4.26713442230662e-23	44.799676901586
KRI1	-0.460767953045953	3.67723378768862	-10.7752451516884	1.73798281916486e-24	4.29655752636579e-23	44.7916458855656
ARID1A	-0.559245323926869	3.69159127184431	-10.7745949863195	1.74797553234226e-24	4.31579799578309e-23	44.7859882924824
MAZ	-0.492019992354535	4.1416157229022	-10.7734042109458	1.76642539924562e-24	4.35584445041251e-23	44.775626981778
ZNF337	-0.254746515139996	0.523776973924152	-10.7711902735124	1.80124394215559e-24	4.43610267216882e-23	44.7563647055354
UBP1	-0.433046699149715	2.82230861013373	-10.7674319390459	1.86191944325056e-24	4.57975903358734e-23	44.7236710900214
PLS1	-0.809601028296371	1.55173847201597	-10.7653775477674	1.89594005067597e-24	4.65757348298134e-23	44.7058030092521
ZNF510	-0.323297275487868	1.21950191915768	-10.7640662925038	1.91797655070844e-24	4.70578920041907e-23	44.6943994655846
CLCN2	-0.557418062317942	1.4880353287525	-10.7617894624491	1.95684641054582e-24	4.79513304867753e-23	44.6746006942166
DHX33	-0.448797193725604	2.60061459653693	-10.7528618423708	2.11695686929708e-24	5.18097339064812e-23	44.5969933497045
ZNF286A	-0.247046222030668	0.767967416744511	-10.7521136240756	2.13095245243226e-24	5.20869854768487e-23	44.5904909447172
KMT5A	-0.431411400485714	3.44496311848703	-10.7480349801638	2.20887649415234e-24	5.3924197413494e-23	44.5550503617174
ZNF169	-0.16637415842701	0.385236341471058	-10.745549172135	2.25775062688755e-24	5.50485265207414e-23	44.5334545185426
YLPM1	-0.417497170829603	2.59355498076647	-10.7450310916484	2.26807125522403e-24	5.52312114894329e-23	44.5289540052308
SUPT16H	-0.495240116337777	4.43745656616966	-10.7409227621547	2.35158989035696e-24	5.71937117791675e-23	44.4932701393383
BCL11A	-0.695213754268154	1.8510167481976	-10.7393851865051	2.38362717085506e-24	5.79007943368151e-23	44.4799173471996
ASH1L	-0.574707102028111	2.46251875272056	-10.7383897634051	2.40459890321647e-24	5.83376603475996e-23	44.471273413471
KSR1	-0.550106697725359	1.55176055185828	-10.737980952686	2.41326480490757e-24	5.84752625804526e-23	44.4677235773006
ARHGEF11	-0.523092931905906	2.73314264277046	-10.7350303884754	2.47673733638447e-24	5.99388849809029e-23	44.4421053659696
FAM222A	-0.627324693098547	1.04426146904591	-10.7320266786834	2.54305685817222e-24	6.14676985644844e-23	44.4160302231375
SF1	-0.323205536888016	5.26022897896806	-10.731348212763	2.558279432985e-24	6.17592055948047e-23	44.4101411037545
TBC1D31	-0.324534287007282	1.13152705931936	-10.7275565771548	2.6450332508481e-24	6.37746906037819e-23	44.3772337807364
HPDL	-0.892567381011121	1.24687933520559	-10.7246343779322	2.713883012441e-24	6.53540508421365e-23	44.3518771764589
DHX36	-0.525233577779326	2.89451419809381	-10.7236347669202	2.73784116243835e-24	6.58498003724396e-23	44.3432043069927
GINS1	-0.608829414406566	2.7914869637505	-10.7225682554832	2.76363447993815e-24	6.63884149977763e-23	44.3339515487989
ZNF619	-0.276104779612902	0.728688381241517	-10.7214690020361	2.79047232423307e-24	6.69507671895231e-23	44.3244153304607
ZNF227	-0.345002690622079	1.31886801077246	-10.7207130088987	2.80907971960062e-24	6.73145115629449e-23	44.3178573099049
ATPAF1	-0.397983566362485	2.77697439903393	-10.7198414673263	2.83068415180984e-24	6.77490949569192e-23	44.3102972981436
TSGA10	-0.182247075167237	0.332132438816367	-10.7176785680943	2.88501557641445e-24	6.89649378303233e-23	44.2915373206188
THOC2	-0.444686043687549	2.61751673384431	-10.7122409318184	3.02622735032715e-24	7.22521028751701e-23	44.2443842358537
KLHL42	-0.490852109467412	2.26816800287026	-10.7106586490677	3.06859319036514e-24	7.31741453087073e-23	44.2306660948358
SMARCC2	-0.610206503611344	3.03874223762874	-10.7088145530065	3.11871319301013e-24	7.42786203164486e-23	44.2146796699752
RBM15	-0.316755755829873	2.06044406098802	-10.7041343636383	3.24959553763868e-24	7.73015844702598e-23	44.174114935736
DCAKD	-0.643045524004868	3.298916066002	-10.7030696931638	3.28012295550837e-24	7.793284832248e-23	44.1648886340736
UBXN2A	-0.353413174243054	2.28917507931737	-10.6996880986071	3.37898605941723e-24	8.00743571553691e-23	44.1355879590875
GPD2	-0.676175771965911	3.31184393291218	-10.6996090722271	3.38133150187062e-24	8.00743571553691e-23	44.1349032843469
TFDP2	-0.655679576482688	2.05679106988822	-10.6995677913446	3.38255732991191e-24	8.00743571553691e-23	44.1345456331649
ZBTB26	-0.379202115016245	1.24055686976846	-10.6955728169945	3.50330022997699e-24	8.28322681494559e-23	44.0999378727978
PHKA2	-0.444298923756554	1.74981155158882	-10.6946176823468	3.53279646355086e-24	8.34286758562857e-23	44.0916649057354
ZKSCAN1	-0.533660421510524	2.84309844716567	-10.691829802357	3.620309619651e-24	8.5392085593942e-23	44.0675201253292
ZNF292	-0.451179576473364	1.70149085403194	-10.6887511048054	3.71945586235685e-24	8.7624816636706e-23	44.0408612567093
CDK4	-0.52945214083723	4.7684487842994	-10.6847958582518	3.85079875772807e-24	9.06097587209991e-23	44.0066192763359
CALML4	-0.29136261335903	0.548430974197605	-10.6834034735268	3.89812422096656e-24	9.16129555180228e-23	43.9945667919127
ZNF232	-0.487210230989563	1.74895902254691	-10.6826495495473	3.92398985459727e-24	9.2110002235919e-23	43.9880412348866
C18orf54	-0.405613023169361	1.05801945134331	-10.6818253635337	3.95246115540225e-24	9.26669464165737e-23	43.9809078575241
MEPCE	-0.518875115397818	4.30057564577246	-10.6808747251083	3.98555568274161e-24	9.33308183260716e-23	43.9726804550208
KHK	-0.67803316037877	1.26207085888623	-10.6797644311745	4.02455696168999e-24	9.41312544452762e-23	43.9630718769557
ATP8B1	-0.778752658572058	2.86837196788224	-10.6789000034009	4.05518401398704e-24	9.47341432932618e-23	43.9555914784172
HEATR1	-0.59304936284731	2.76202084585828	-10.6783431924347	4.07503456604501e-24	9.50841398743837e-23	43.9507732685327
CEP250	-0.457247786463196	1.84936481722555	-10.6770923853557	4.11997907277421e-24	9.60181280325541e-23	43.9399503284847
C5	-0.449880309600362	0.667422651447106	-10.6766441676215	4.13620418170603e-24	9.62813679007374e-23	43.9360721988212
UBAP2L	-0.425578748792765	4.43994481622355	-10.6746215562503	4.21021416044988e-24	9.78874792304598e-23	43.9185731570595
TRIM59	-0.505404057064285	1.3541089829501	-10.6736984095245	4.24442912154367e-24	9.85656370318048e-23	43.9105870517349
RAD18	-0.434253154106389	1.53820359781038	-10.6734122083415	4.25509270155187e-24	9.86959150371828e-23	43.9081112246096
DGCR8	-0.381475247683051	2.53554930586627	-10.6711480589533	4.34039622821172e-24	1.00554904399605e-22	43.8885263195358
UCK2	-0.440254638497567	3.21674256151297	-10.6710130248222	4.34553708721281e-24	1.00554904399605e-22	43.8873583557738
KLHL8	-0.370207941837916	1.67915510851297	-10.6692695208134	4.41245949581765e-24	1.01982643731738e-22	43.872278929586
ZWINT	-0.674628381696762	4.15720757951297	-10.6687009901183	4.43450249403299e-24	1.02370961830336e-22	43.8673620870158
CDKN1B	-0.566471850822907	4.02850048598802	-10.6647728565661	4.58982181589992e-24	1.0583142864761e-22	43.8333947676378
PSME4	-0.385220120464151	3.68798980937126	-10.6629737227108	4.66275297263675e-24	1.07386280136316e-22	43.8178399321233
ZKSCAN8	-0.472282314074864	1.73505604674651	-10.6628329466021	4.66850791594854e-24	1.07392178561219e-22	43.8166228885142
RSRC2	-0.370034727038473	2.91704342470459	-10.6620159039955	4.70204830433782e-24	1.08036474569079e-22	43.8095595558678
VRK2	-0.55119194821634	2.82018991795409	-10.6607811455396	4.75319111222016e-24	1.09083222587144e-22	43.7988857139835
FMR1	-0.428089908775156	2.63334762072455	-10.6538062781423	5.05263600223262e-24	1.15819226670896e-22	43.7386061880031
RPAP3	-0.334764584037814	2.62624709062076	-10.6519788114288	5.13414375709202e-24	1.17549622011732e-22	43.7228165993001
SMCHD1	-0.555385186329047	2.38710079462675	-10.6518358009849	5.14057707341752e-24	1.17559098646188e-22	43.721581039151
BRPF3	-0.558021894125389	2.39325292878842	-10.6507804650441	5.18829954463335e-24	1.18511684335309e-22	43.7124636280849
BIRC6	-0.518839361729987	2.5055432617984	-10.6483650933932	5.29918585889301e-24	1.20903154000211e-22	43.6915985333843
MED23	-0.396202626021699	2.0605135421497	-10.6475557938482	5.33686372503441e-24	1.21620710093258e-22	43.6846080949202
STAG2	-0.54583280735219	3.7296936729002	-10.6469466222908	5.36539984692613e-24	1.22128507005207e-22	43.6793465100702
BRAF	-0.350011688472834	1.60469503944112	-10.6450353369121	5.45591990423306e-24	1.24044372211492e-22	43.6628394313086
KRR1	-0.34541201449469	2.05722870007784	-10.6365673343444	5.87557123519255e-24	1.33430123515477e-22	43.5897267565435
ANKRD28	-0.44853242022824	1.97170485355689	-10.6352143338879	5.94553078458472e-24	1.34862039747897e-22	43.5780483471903
ZCCHC3	-0.493628689302913	2.8858999787505	-10.6349793327117	5.95776605021048e-24	1.34982796938063e-22	43.5760200321505
HACE1	-0.283407626549421	0.966072950279441	-10.6331981711933	6.05131854971407e-24	1.36943512486577e-22	43.5606475922396
AGK	-0.400425031025868	2.19144386662874	-10.6323218489311	6.09788005278695e-24	1.37837497026538e-22	43.5530850252717
RPAP1	-0.381049598357675	2.45854939211377	-10.6313751705383	6.14857974427491e-24	1.38822846711779e-22	43.544915732734
ZNF554	-0.316414750367483	0.778786260091816	-10.6305689251618	6.19208852306138e-24	1.39643751565114e-22	43.5379586573166
E2F2	-0.637709031099782	1.85853476517166	-10.6262146109385	6.4324082266455e-24	1.44896116108866e-22	43.5003911006682
DONSON	-0.540546779546299	2.33602551106986	-10.6247481058136	6.51541418788769e-24	1.46596819227473e-22	43.4877407674812
ZNF2	-0.250251301786828	1.0812831343493	-10.624104741781	6.55216434176552e-24	1.47254050166491e-22	43.4821913418949
ANKLE1	-0.444676353312343	0.449358619666667	-10.6228090185825	6.6268045895056e-24	1.48760337509246e-22	43.4710155436138
PTPRS	-0.903635881390286	2.77987959582036	-10.6199748275013	6.79302566268042e-24	1.52316637419229e-22	43.4465732292336
POLR1A	-0.421881267628804	2.65924203282236	-10.6142545906471	7.14122815610979e-24	1.59940580147734e-22	43.397253905522
MTIF2	-0.366722345105059	3.51395070636727	-10.6140599501635	7.15338317307165e-24	1.60029293665624e-22	43.395576028581
FIP1L1	-0.369662931050307	2.67946290807984	-10.6048563233645	7.75221717152563e-24	1.73227461510178e-22	43.3162592991014
IMMT	-0.366424110085859	4.61328721723952	-10.5944727156964	8.48778359783499e-24	1.89447329903677e-22	43.2268255791983
SFT2D2	-0.410567230757342	2.97746690512974	-10.5887738345712	8.92053520277231e-24	1.98879055376876e-22	43.1777647653441
CCDC121	-0.254894660282266	0.684030884043912	-10.5860216352282	9.13730548452855e-24	2.03479562272341e-22	43.1540774589958
SGK3	-0.330687065286782	1.15522565434132	-10.5827823213671	9.39915394555218e-24	2.09072296761542e-22	43.1262026928691
FAM172A	-0.512461397568766	1.89359442464271	-10.5800898753343	9.62245892749267e-24	2.13795930436782e-22	43.1030379035231
ARSI	1.17246381537	2.9405486710479	10.5782190713598	9.78071399984516e-24	2.170651641102e-22	43.0869444044324
UBN2	-0.317069291512951	1.16311735863673	-10.5774944752618	9.8427012675885e-24	2.18192912322365e-22	43.0807115851854
FBXO34	-0.521137460106948	3.3060187288523	-10.5754349513604	1.00210269970664e-23	2.21894169220757e-22	43.0629974780758
CEP128	-0.258894836877881	0.763226398532934	-10.5703005896698	1.04796858950767e-23	2.31787390182161e-22	43.01884597064
TP53BP1	-0.448233757806486	1.7494310013513	-10.5698659940655	1.05194528683372e-23	2.32403749455459e-22	43.0151094094186
OPA1	-0.520375505753074	3.57248641119361	-10.5669244234337	1.0792585693654e-23	2.3816858598538e-22	42.9898209601431
FRK	-0.596394946250671	1.44646960419162	-10.5653079500024	1.09456667901429e-23	2.41274122360599e-22	42.9759261613717
TGS1	-0.485249961719454	3.30092536918962	-10.5635567415079	1.11139419518156e-23	2.44707199908634e-22	42.9608747311411
KDM4A	-0.459032010263353	3.4890044324012	-10.5632444624635	1.11442179452867e-23	2.45097496026407e-22	42.9581908954317
TOM1L1	-0.498920248894557	1.90849597403194	-10.5601199565065	1.14516911507767e-23	2.51576522131237e-22	42.9313405582316
PPP1CC	-0.339595265588028	4.36580951948303	-10.5574017375404	1.17260275860666e-23	2.57313841298741e-22	42.9079857230822
ZNRF3	-0.0410987611981046	0.0617257574251497	-10.5571015885302	1.17567175092296e-23	2.57697747424529e-22	42.9054070873507
TONSL	-0.583497017564015	2.39835268454691	-10.5503638976611	1.24670286123828e-23	2.729608394617e-22	42.8475345523153
SENP2	-0.520291131807623	2.99443077155289	-10.5479041715991	1.27368279059953e-23	2.78555709970983e-22	42.8264128794833
SDE2	-0.520413093071335	3.04408356007186	-10.5432220137258	1.32665254998574e-23	2.89577777546775e-22	42.7862158023396
FANCM	-0.311257277925574	0.979992477762475	-10.5431879228181	1.32704613878323e-23	2.89577777546775e-22	42.7859231678926
ARHGAP24	-0.581322285946587	1.08405831177046	-10.54184612823	1.34262998648476e-23	2.92651379866599e-22	42.7744057544052
UBA2	-0.441150771874353	4.53410211167265	-10.540510685015	1.35832053196606e-23	2.95741359969868e-22	42.7629437809904
NTS	-2.41562428035677	1.8428270489521	-10.5397830247823	1.36694655913326e-23	2.97288043428425e-22	42.7566987345559
SKP2	-0.606454932842826	3.34730272087625	-10.5380331147905	1.38791421745428e-23	3.01512398964206e-22	42.7416814855375
ZSCAN29	-0.383755317125839	1.9964359493992	-10.5368506893141	1.40226274151004e-23	3.04291014907678e-22	42.7315351284705
OIP5	-0.617907222991346	2.22526186790619	-10.5359016050896	1.41388622327508e-23	3.06472785133878e-22	42.7233915878796
CABIN1	-0.432608206203648	2.95566373112575	-10.5356300507982	1.41722953475695e-23	3.06856904809348e-22	42.7210616237847
RBM12	-0.389007531659331	3.6388479203513	-10.5341615422766	1.43544597314137e-23	3.10456919772436e-22	42.7084623276263
KIF27	-0.258808306687638	0.583898532968064	-10.5268630758975	1.5294896744395e-23	3.30412459947861e-22	42.6458605349271
RBL1	-0.492324438511805	2.04578494556088	-10.5267422361078	1.53109716463294e-23	3.30412459947861e-22	42.64482427661
SLC45A4	-0.613233278417528	1.80119144782834	-10.526345632968	1.5363848405574e-23	3.31187593113532e-22	42.6414232702639
FAM221A	-0.292534694597115	0.329779591820359	-10.5222893852722	1.59151670701212e-23	3.42693729745829e-22	42.6066442414797
TMEM209	-0.427953894311035	2.41356256399202	-10.5202274275524	1.62029132456421e-23	3.48505391726201e-22	42.5889678918173
CLTB	0.757387807036615	6.73131864798004	10.5184026174343	1.64618719260736e-23	3.53685763164156e-22	42.57332634988
AFTPH	-0.360401430525767	2.89311760003194	-10.5170153366363	1.66614875109231e-23	3.5758115504212e-22	42.5614362872387
NSL1	-0.436017200191769	2.36178133153094	-10.5159265581331	1.68198338849863e-23	3.60583266491528e-22	42.5521053164117
EPC1	-0.29914203869393	1.45529018866866	-10.513559694441	1.71692332815429e-23	3.67670094285672e-22	42.5318231095563
UBE2O	-0.385020753858182	3.15015648915968	-10.5113281638627	1.75052534174636e-23	3.74455201799633e-22	42.5127032606749
XPOT	-0.566037545546547	4.13345653776447	-10.5079842979154	1.80210312252943e-23	3.85066454956234e-22	42.4840577039158
PIMREG	-0.735026877177683	2.16678951110778	-10.5078142039373	1.80476672108035e-23	3.85214142761741e-22	42.4826007319602
SIRT1	-0.430444607447882	2.08706367436727	-10.5074955032519	1.80976796786681e-23	3.85859917166362e-22	42.4798708816723
EPM2AIP1	-0.417185886819214	1.66599653077844	-10.5071347656567	1.81544549324635e-23	3.86648314973841e-22	42.4767810251629
ATRX	-0.446097146292514	1.9597827808982	-10.5050884462562	1.84798821650674e-23	3.93150434296043e-22	42.4592547874584
HNRNPLL	-0.336038907534301	2.5237274662495	-10.5045767112395	1.85621651665772e-23	3.94471257566107e-22	42.4548722383519
CEP135	-0.347906596887819	1.0431981686986	-10.4975493525375	1.97296114782511e-23	4.18825339315482e-22	42.394702983002
GRHL2	-0.612992804214824	3.56409455340319	-10.4904234215547	2.09878888067181e-23	4.4505262583627e-22	42.3337159039754
ZBED3	-0.478453578236947	0.764904536774451	-10.4848482468461	2.20276355981721e-23	4.66594059904882e-22	42.286019315186
TIFA	-0.533809248696155	2.09733613281437	-10.4816476381281	2.26474845533161e-23	4.79204088110795e-22	42.258644849196
PRKCI	-0.56838538795728	3.65113321717365	-10.4812862414869	2.27185541961024e-23	4.80187622781255e-22	42.255554196758
ZNF639	-0.532543357156406	2.54006445067465	-10.4785831024443	2.32572051396783e-23	4.90954451739675e-22	42.232439192443
CAPN7	-0.385230526180698	2.2131702866487	-10.4784788597955	2.32782295090087e-23	4.90954451739675e-22	42.2315478718187
PSPC1	-0.477658095395245	3.20259154791816	-10.4685694841036	2.53654610029084e-23	5.34398547342827e-22	42.1468441546363
ZNF180	-0.376329940075031	1.28400930286627	-10.4602999939506	2.72487900240702e-23	5.73457833157425e-22	42.0761970495814
KIF24	-0.48187959814133	1.13325130402395	-10.4569674958493	2.80464300251062e-23	5.89609018719402e-22	42.0477372508084
RAPGEF5	-0.547295878897196	1.91178088946707	-10.4557989627919	2.83315766838189e-23	5.94963110360197e-22	42.037759256898
DHX57	-0.313377046570328	1.99159444788224	-10.4542788592756	2.87068266860199e-23	6.02195837999967e-22	42.0247803017477
ACADSB	-0.565153865066115	1.51487385930739	-10.4507979654187	2.95848091153295e-23	6.19947770410284e-22	41.9950642580716
KIAA1143	-0.356676506657575	2.10020798932335	-10.4429913812717	3.16520159817767e-23	6.62555061226259e-22	41.928443225801
ZNF695	-0.267963678993737	0.296494699443114	-10.4411372912209	3.2163696688436e-23	6.72544963945563e-22	41.9126251834583
WDSUB1	-0.498023192463045	1.96550505498603	-10.4395070610802	3.26203794799208e-23	6.81364717906794e-22	41.8987184706176
IQGAP3	-0.614239762835158	2.38739631977645	-10.4392315043143	3.26982059874282e-23	6.82260644160761e-22	41.896367964994
SMARCA5	-0.425282323028085	3.66647819612575	-10.4381269187464	3.30120335468917e-23	6.88073655465097e-22	41.8869462227975
MSH5	-0.172726224882597	0.261302483281437	-10.4370248531704	3.3328125874923e-23	6.9392142679877e-22	41.8775466108673
GGNBP2	-0.309465155169651	2.82257635355689	-10.4359632855009	3.36354441649418e-23	6.99574254037608e-22	41.8684930094335
WNK3	-0.210165384167337	0.160604361924152	-10.4355192581035	3.37648209763283e-23	7.01518035816694e-22	41.8647062875211
PHF3	-0.516249080431995	2.6731979473992	-10.4352057579973	3.3856463406666e-23	7.02674527451845e-22	41.862032780976
CENPI	-0.440945559726331	1.45149426815369	-10.4341092665254	3.4178937163166e-23	7.08614270484748e-22	41.8526823841384
NCOA5	-0.417210808908312	3.70842120197006	-10.4282821364515	3.59445429571999e-23	7.44429399739251e-22	41.8030017343432
ADD3	-0.805588484917692	3.37391571411776	-10.4279667120633	3.60426584815983e-23	7.45670678120354e-22	41.8003130119856
ZNF550	-0.380564834289071	1.06316796439321	-10.4268996778626	3.63765446633155e-23	7.51781923041855e-22	41.7912178466928
IREB2	-0.424058639645446	2.38895779010978	-10.4260712772956	3.66378762714026e-23	7.56382371649569e-22	41.7841571530496
USP3	-0.324923798287403	2.2177472476487	-10.4255023787763	3.68184229654383e-23	7.59307075517433e-22	41.7793084772299
CNOT7	-0.426737346669335	2.6740949651517	-10.4212387838646	3.81999457979712e-23	7.86967237799976e-22	41.7429755986234
RHOD	1.09913114287811	5.93865961306786	10.4196791883669	3.87180547829254e-23	7.96800431939445e-22	41.7296876444231
LRCH4	-0.367997737487273	1.27949695594212	-10.4158504484344	4.00197736647976e-23	8.22722294393154e-22	41.6970716925197
CCDC117	-0.332808349416082	0.836971868265469	-10.4144660326332	4.05010773685478e-23	8.31741368041785e-22	41.6852801373611
UBXN2B	-0.481141617356077	2.23349075853094	-10.4130381833205	4.10035028578933e-23	8.41174801275899e-22	41.6731196962825
SPDYE3	-0.301876396484803	1.09902211199601	-10.4082474018982	4.27349163666417e-23	8.75774309171576e-22	41.6323262729008
ZNF724	-0.317028825377685	0.382050878123752	-10.40670235084	4.33086411190778e-23	8.86601426683008e-22	41.6191727566278
SRRM2	-0.507761645578198	4.98383459626547	-10.4052698748541	4.38473934985922e-23	8.96690675421471e-22	41.6069787471915
PTCD3	-0.349242337420524	2.46963527551697	-10.4047895662935	4.40295226366364e-23	8.99473407001579e-22	41.6028903423318
SOS1	-0.449020353444227	2.61261840326747	-10.404019534309	4.43230814304823e-23	9.04524326371283e-22	41.5963360532662
ZNF564	-0.0814165682224451	0.222286133824351	-10.4032737912626	4.46092329554574e-23	9.09413694801757e-22	41.5899888012757
ARHGAP35	-0.493678186475647	3.37987800372655	-10.3995269173239	4.60749591475051e-23	9.3831486147109e-22	41.5581024058312
CDKAL1	-0.408593794346236	2.19255903579042	-10.3975141818693	4.68819565499751e-23	9.53754803563556e-22	41.5409768034734
NFE2L2	-0.771556741268365	5.162824301	-10.39731389022	4.69630264197432e-23	9.54409891756072e-22	41.5392727142375
ZNF146	-0.478241482029713	4.29834803113772	-10.3952951321838	4.77879498118318e-23	9.70164927053093e-22	41.522098218189
MAP2K6	-0.344189703206525	0.555810000710579	-10.3938307008576	4.83953486035602e-23	9.81475761399305e-22	41.5096409726395
LARP4B	-0.375448587830399	2.74622361864471	-10.39260625539	4.89090891711441e-23	9.90865675842785e-22	41.4992260418832
VSIG10	-0.525244206998976	1.37703550902395	-10.3908349651102	4.96618669967642e-23	1.00507384709513e-21	41.4841611341991
MUTYH	-0.426283987542431	1.90079187914172	-10.3900512567188	4.99985946695487e-23	1.01084115310175e-21	41.4774961835925
CS	-0.386181769280174	4.76327739471856	-10.3881568965875	5.08219167303801e-23	1.02642402662288e-21	41.4613871671508
PTCH1	-0.478277711316972	0.70617616699002	-10.3860497591346	5.17535390367096e-23	1.04415972870551e-21	41.4434709795223
ACBD7	-0.457437641357218	0.362663261804391	-10.3807109106212	5.41905961845927e-23	1.09220056087213e-21	41.3980872407824
MRPL3	-0.479687520920672	5.17798847630938	-10.3798112372551	5.46123502442933e-23	1.09956618584644e-21	41.3904408999423
CCAR1	-0.379117892646811	3.5560731100519	-10.3785915392612	5.51893364351517e-23	1.11003886774306e-21	41.3800753442504
AP3M2	-0.545444969609619	1.82754894376048	-10.3777452278514	5.55932428068635e-23	1.11680004900257e-21	41.3728834601651
UBXN4	-0.4994761135075	4.57316732110379	-10.3776479453143	5.56398590721712e-23	1.11680004900257e-21	41.372056785412
GRN	0.49922359508695	7.62562789794212	10.3735808014664	5.7623896737128e-23	1.15543604032455e-21	41.3375000055896
EEF1AKNMT	-0.356707944310747	3.48548929730739	-10.3726998046907	5.80628361720283e-23	1.16304327224586e-21	41.3300157014592
MKI67	-0.705740831396744	3.7407422481477	-10.3716741713704	5.85780218039893e-23	1.17216062072942e-21	41.3213031862631
NUP210	-1.15935051683633	2.74169521217764	-10.3713606563809	5.87364073722254e-23	1.1741269559668e-21	41.3186400603722
SLC26A1	-0.226947437624571	0.37401078249501	-10.3708372175173	5.90017932111748e-23	1.1782259932661e-21	41.3141938697791
RRP1B	-0.435622179951883	3.39684783078643	-10.369500511181	5.96849241958378e-23	1.19065022425405e-21	41.3028402837981
NSUN7	-0.391116975029399	0.452844713642715	-10.3648080833126	6.21457825433214e-23	1.23847666639905e-21	41.2629916550902
DEPDC4	-0.129249930276763	0.274327906443114	-10.3635159077182	6.28409565561045e-23	1.25105390574997e-21	41.2520203927566
MECP2	-0.340691585194492	1.83046531011776	-10.3571753043918	6.63656347520301e-23	1.31987866263457e-21	41.1981980449552
NOL11	-0.361187633372546	3.65423990211377	-10.3568379744734	6.65585571030987e-23	1.32236889137692e-21	41.1953352071649
NANP	-0.380695277947934	1.75307092166467	-10.3561783245912	6.69374280838671e-23	1.32854468544505e-21	41.1897370910658
TCEANC2	-0.223647578785561	0.887550671810379	-10.3558342685572	6.71358861635841e-23	1.33113081906071e-21	41.1868173520682
ZHX2	-0.600806110529295	3.09195081207385	-10.3550245223316	6.76052718172467e-23	1.33907805130916e-21	41.1799459051741
GTPBP10	-0.313489046284522	1.42307410279441	-10.3498658067044	7.06730794713456e-23	1.39728736485384e-21	41.1361775549087
TBL1X	-0.742671918944558	2.43633185208782	-10.3498426725569	7.06871437007473e-23	1.39728736485384e-21	41.1359813083634
JRK	-0.362699023162389	1.23377607015968	-10.3471587288237	7.23378335637767e-23	1.42847107128469e-21	41.1132153831727
ZXDA	-0.261120160119346	0.678889525439122	-10.3453693559543	7.34595482137443e-23	1.44915654203477e-21	41.0980395615893
DNAJC14	-0.480596965059073	2.53869509131936	-10.3422417158691	7.54618200057825e-23	1.48715372826734e-21	41.0715178488831
ATP6V0A2	-0.274425585887356	1.34872456657884	-10.3400368844112	7.69057960319171e-23	1.51408285937837e-21	41.0528244631702
LCOR	-0.410534429638459	1.53857324434531	-10.3359037545243	7.96869569803785e-23	1.56725706931198e-21	41.0177891719856
RBM28	-0.308379746340337	1.65517224032735	-10.3314903304443	8.27670367270516e-23	1.62559676518646e-21	40.9803878944666
MLLT10	-0.421777123293598	2.15475891818363	-10.3314162931013	8.28197020665915e-23	1.62559676518646e-21	40.9797605577421
TERF1	-0.344159768890371	1.79311744267864	-10.3297988103987	8.39786140000539e-23	1.64668908777214e-21	40.9660559511566
CROCC	-0.672693893036316	2.09169741237126	-10.3281966749522	8.51424007388107e-23	1.66665400079735e-21	40.952482744961
DNAJC2	-0.489021759761417	2.62770258886826	-10.3281624026538	8.51674701892346e-23	1.66665400079735e-21	40.9521924067297
WRN	-0.464440916444358	1.72102035412375	-10.3262556732692	8.65738093919717e-23	1.69247897640161e-21	40.9360405038702
GTF2E1	-0.405945989069934	2.53891848483832	-10.3250295266009	8.74903299586814e-23	1.70868614409305e-21	40.9256548343711
THUMPD3	-0.357272420449894	2.59845486877046	-10.3238545399624	8.83776466785339e-23	1.72268570724211e-21	40.9157032466245
CCSAP	-0.411861902105038	1.77562309626946	-10.3238467386398	8.83835677755552e-23	1.72268570724211e-21	40.9156371755137
TFRC	-0.960072771910387	4.80632026997405	-10.3218620593896	8.99027799757049e-23	1.75054964399354e-21	40.8988295400441
MYLIP	-0.875047863334899	2.75634044141317	-10.321169094765	9.04393073437527e-23	1.75905708329484e-21	40.8929615285891
PDPR	-0.490304430559123	2.25089515330938	-10.3210654403784	9.05198345474301e-23	1.75905708329484e-21	40.8920838070775
MIPOL1	-0.185694392432184	0.326491281652695	-10.3204010308119	9.1037695545742e-23	1.76589458229341e-21	40.8864578749469
COX11	-0.356529818423692	2.20567635448902	-10.3203820580727	9.10525265934185e-23	1.76589458229341e-21	40.8862972254552
GORAB	-0.446918551941871	1.72008075046906	-10.3201360026698	9.12450862828723e-23	1.76787354673065e-21	40.884213796865
TRIM45	-0.437502813870647	0.901961257171657	-10.3180551520173	9.28897842772029e-23	1.79795588397797e-21	40.866595863033
WIZ	-0.394949458645938	3.21986888646707	-10.3110213862351	9.86702198771121e-23	1.90794989524752e-21	40.8070601004082
PRPF38A	-0.337993816579111	3.09265759371657	-10.309769675604	9.97356965728433e-23	1.92664505842495e-21	40.79646802363
NSUN3	-0.362536201478013	1.25665170838124	-10.3070788961295	1.02064959578473e-22	1.9696923523395e-21	40.7737012463542
CENPE	-0.489850464744326	1.78454426027345	-10.3040423308354	1.04758470480863e-22	2.01967712585513e-21	40.7480133823736
ZNF100	-0.30213494421048	0.616402220051896	-10.3030251216759	1.05676448509416e-22	2.0353659165571e-21	40.7394093835913
OSBPL11	-0.483837885266029	2.88376744782036	-10.3001565134742	1.08308459540725e-22	2.08400415254223e-21	40.7151484062357
NUDT21	-0.435500880445114	4.02841936180639	-10.2913579826298	1.16794097422325e-22	2.24506764041143e-21	40.6407629724005
NUP160	-0.52704226313297	2.92909312847106	-10.2901920023057	1.17967050615838e-22	2.26538495430414e-21	40.6309085136349
MCM5	-0.643541725534404	3.97212419430938	-10.2837297385335	1.24683186535099e-22	2.39200651574704e-21	40.5763048374559
PCLO	-0.356914387271258	0.359991147249501	-10.2827657749351	1.25717039322779e-22	2.40947377622559e-21	40.5681616171023
ABCA13	-0.849325725064632	1.01835990104591	-10.2821127421092	1.26422249572017e-22	2.42061424915832e-21	40.5626453101845
GABPB1	-0.265613805399024	1.75453468622156	-10.281513031053	1.2707333649223e-22	2.43069761184453e-21	40.5575796237106
RGS20	0.798786892689012	1.82062160205988	10.2747963452949	1.34596823131765e-22	2.57078246555935e-21	40.5008576898031
PPP1R15B	-0.461399303975666	3.87545532020958	-10.2747415068255	1.34660033910252e-22	2.57078246555935e-21	40.5003946818085
CENPA	-0.564223312785669	2.72372594477046	-10.2715726427703	1.38363193854236e-22	2.63889958591135e-21	40.4736422938924
DDX55	-0.350931104913621	2.08596464306587	-10.2708053248906	1.39274986625029e-22	2.6536980378408e-21	40.4671651990732
PLEKHA3	-0.256185002656425	0.989370955313373	-10.2661383719268	1.4495055281953e-22	2.75914648788052e-21	40.4277772143973
CHD4	-0.391461911138678	5.14574499489421	-10.2618692235118	1.50343147490499e-22	2.85900844254084e-21	40.3917567887062
C12orf65	-0.351323458239117	1.9244897033992	-10.2608905154531	1.51607203773493e-22	2.880241916047e-21	40.3835004287022
GCNT2	-0.578715019293258	0.678283033255489	-10.2567162612948	1.57118020505955e-22	2.98203589939874e-21	40.3482922564524
CEP162	-0.345059789703605	1.1052435884012	-10.2562990936379	1.57679573875581e-22	2.98978842503892e-21	40.3447741250588
ZNF830	-0.362322929961065	2.81988350824152	-10.2559811533353	1.58108893928487e-22	2.99502104599742e-21	40.3420928776351
AMIGO1	-0.447488771846158	0.786220795063872	-10.2540972564729	1.60676665539428e-22	3.04071247866766e-21	40.3262067470998
MTUS1	-0.643283150262439	2.62122299989421	-10.249752411692	1.66757663798325e-22	3.15273685767791e-21	40.2895756853851
IARS2	-0.409396160573553	4.925670104499	-10.2491231413641	1.67657122365217e-22	3.16667659554419e-21	40.2842711912354
SAFB	-0.359530262709487	4.0296597445509	-10.2483099799752	1.68826565493127e-22	3.18568388800075e-21	40.2774168835883
MCMBP	-0.395955168506863	3.81530125210579	-10.2447356633561	1.74063721512065e-22	3.28016167024703e-21	40.2472924154414
SETD1B	-0.43758208309325	2.69152247342515	-10.2446646678424	1.74169362623972e-22	3.28016167024703e-21	40.2466941319612
MGAT5	-0.542649012195968	3.04145253469461	-10.2443748536818	1.74601265872625e-22	3.2851278636728e-21	40.2442518785137
C17orf80	-0.373113219900899	2.29549156408782	-10.2425335261009	1.77370299208104e-22	3.33401534507629e-21	40.2287361278068
BHLHB9	-0.339242030442451	0.777929085127745	-10.2420103099734	1.78165047975259e-22	3.34573402592001e-21	40.2243276339809
KIAA1671	-0.678647126641394	2.77539889971457	-10.2390795222047	1.82682627070599e-22	3.42727349345707e-21	40.1996362279548
USP34	-0.597813195137869	2.04570199921756	-10.2380870174966	1.84238125527935e-22	3.45313876349383e-21	40.1912755812848
ZBED4	-0.418033378242182	2.66480335348303	-10.233974440943	1.90824889948566e-22	3.57316404668792e-21	40.1566377424245
TTLL5	-0.34150637038101	1.79580734217964	-10.2333883474399	1.91782424563339e-22	3.58765397674523e-21	40.1517021557282
PRPF38B	-0.407558194298971	3.13754572122755	-10.2330633526994	1.92315441338575e-22	3.59418236300705e-21	40.1489654026226
CDA	1.59838161963073	4.23444839163074	10.2311838541789	1.95426936545663e-22	3.64884136781721e-21	40.133139415609
KDM3A	-0.517705425985245	2.51764027485429	-10.2263033490955	2.03741904449625e-22	3.80045787383112e-21	40.0920528244068
REPIN1	-0.790195975295128	3.28827644396208	-10.2220210520548	2.11326393218367e-22	3.93817219423159e-21	40.0560127780106
OTUD7B	-0.360394861259488	1.8360567186507	-10.2211760815428	2.12855722724405e-22	3.96289062422081e-21	40.0489026222763
ZNF721	-0.342962884309408	1.39811208676048	-10.2176780409585	2.19304656215468e-22	4.0790666056077e-21	40.0194718105543
TTK	-0.559547643697901	2.4340984267525	-10.215584264251	2.23257115970031e-22	4.14863127963339e-21	40.0018589350578
RCC1	-0.479077676725987	4.15990260007784	-10.2138891408587	2.26508765643906e-22	4.20505341542346e-21	39.9876012608931
TRMT2B	-0.478554709450868	2.3254056446986	-10.213625666299	2.27018376628099e-22	4.21051177164937e-21	39.9853853163202
U2AF2	-0.346676921343444	5.42725939277645	-10.2129747659927	2.28282228590206e-22	4.22993541211264e-21	39.979911099449
ZNF142	-0.381764486718797	2.09035045490818	-10.2120637916143	2.30062802423505e-22	4.25888770742279e-21	39.9722499837898
ZNF397	-0.419997071264252	1.3894378668004	-10.2100733725205	2.34001352151561e-22	4.32769546166666e-21	39.9555125015691
DNAJC9	-0.489330630141617	2.80889695170259	-10.2077781201046	2.38626246834908e-22	4.40905449449929e-21	39.9362143119347
ALG10B	-0.267450523241395	0.772256809518962	-10.2035513172817	2.47381855259549e-22	4.56651005030151e-21	39.9006833033349
ATP2B1	-0.664074635459341	2.75775571009381	-10.196621904832	2.62430848316175e-22	4.8397303754626e-21	39.8424546281856
TAF6	-0.550456021756852	3.22108388990818	-10.1945281404995	2.67154264078009e-22	4.92219129947502e-21	39.8248655620398
ZNF689	-0.372201128802634	1.6428449680479	-10.19286027299	2.70977188122699e-22	4.98792128561387e-21	39.8108560123448
RFC4	-0.737109450472173	3.43874309502595	-10.1890754379387	2.79855035383054e-22	5.14648666763751e-21	39.77907017509
NUP62	-0.402913012303157	4.0438873689002	-10.1887066321404	2.80735406143699e-22	5.15781983253664e-21	39.7759732794065
FAM53C	-0.400884585721945	2.70145438892415	-10.1856761690092	2.88074259323806e-22	5.28767883890407e-21	39.7505289816949
NTRK2	-1.50006570771717	1.92878468021756	-10.1852542179832	2.89111086226981e-22	5.30172724320464e-21	39.7469865997553
AGTRAP	0.631584406761617	4.96328380537924	10.1804734076859	3.01120522825522e-22	5.51210156658039e-21	39.7068572345803
PUS7L	-0.291188709326631	1.20643116020559	-10.1804628490112	3.01147586868473e-22	5.51210156658039e-21	39.706768620376
ZNF789	-0.322116391665406	0.814669213043912	-10.1766265530036	3.1114233048931e-22	5.68970947046464e-21	39.6745762951873
ZBTB2	-0.359372690987219	2.80995922693014	-10.1746055286992	3.16539444463828e-22	5.78298910231857e-21	39.6576200384893
WAC	-0.363210605749644	3.35221300630938	-10.1674346884251	3.36449722621687e-22	6.13990304151773e-21	39.5974749670642
ZNF121	-0.442858071068484	2.26258813283034	-10.1673457332235	3.36704360341295e-22	6.13990304151773e-21	39.5967290340508
VPS54	-0.348258978416669	2.73997105434731	-10.1632809581936	3.48546303600877e-22	6.34991540048986e-21	39.5626484620786
ZC3H8	-0.362837344559456	1.42372055955289	-10.1549492253825	3.74126659526352e-22	6.80959334627181e-21	39.4928200592795
SLX4	-0.300648673502896	1.28140678607385	-10.1539981315437	3.77162733068647e-22	6.85846198960026e-21	39.4848513122243
SSRP1	-0.409224389519362	5.24291813938723	-10.1536048684955	3.78425238954181e-22	6.87501852723271e-21	39.4815564977715
ZMYM4	-0.370851557088158	2.78506374914571	-10.1532366588571	3.79611117074145e-22	6.89015345395729e-21	39.4784716602498
GFM1	-0.465428813505383	3.01287515382834	-10.1523137784934	3.82599634626669e-22	6.93794880618277e-21	39.4707401481684
BRD2	-0.461860489131678	4.96498389792615	-10.1511739047615	3.86323083379097e-22	6.99897014693298e-21	39.4611913911418
SPOP	-0.328333196888388	2.96473034231337	-10.1507266201366	3.87793964918958e-22	7.01910670515964e-21	39.4574446663108
GPR63	-0.217501874716051	0.218598061810379	-10.1459452511328	4.03868886872745e-22	7.30329570428214e-21	39.4173998132328
ZNF41	-0.407789930154958	1.41149785609182	-10.145457721349	4.05544658710554e-22	7.32681515690761e-21	39.413317356272
WDR45B	-0.457330081054461	4.89648062589421	-10.1443502313513	4.09377091586806e-22	7.38921866792082e-21	39.4040439802247
SAFB2	-0.368003585747555	3.04192633728743	-10.1421159048095	4.17218661725247e-22	7.52380467543312e-21	39.3853372556082
ARL6IP1	-0.478487673932014	5.51529751169461	-10.1398035043141	4.25491244560903e-22	7.66590775486571e-21	39.3659797113392
TTC28	-0.504704981908815	0.92786658056487	-10.1380784922011	4.31768289982345e-22	7.7718292196822e-21	39.351541194246
GAREM2	-0.513046520917599	1.07855762274052	-10.1372412100269	4.3484807439524e-22	7.82005791246688e-21	39.3445336435013
TMEM183A	-0.374619259166323	3.21760275034132	-10.1368397736674	4.36332405681829e-22	7.83953255102679e-21	39.3411739961993
HAUS2	-0.405575604742959	2.80264369176846	-10.1363095121782	4.3830078568979e-22	7.86766024312647e-21	39.3367363368441
SLC16A14	-0.644020084637095	1.04205191345509	-10.1328742820093	4.51267913366811e-22	8.09298654550397e-21	39.3079912308054
METTL2A	-0.316876608881732	2.33664527162475	-10.1307669555044	4.59410235771514e-22	8.23145128864006e-21	39.2903608424024
ATXN2	-0.264897019241031	1.53134235953892	-10.1277249888232	4.71421645653977e-22	8.43892276775634e-21	39.2649152844232
SPRED2	-0.582385355576343	2.91195930002395	-10.1274753909147	4.72420926366869e-22	8.44906656771515e-21	39.2628276613332
NFATC2IP	-0.371913156649547	3.10706028309381	-10.125537370022	4.80251786992624e-22	8.58126020124973e-21	39.2466193125688
THRAP3	-0.343922180909461	4.96781577513772	-10.1237291055833	4.87674476473736e-22	8.7059255260805e-21	39.2314980014836
CWC25	-0.322646793344306	2.73199325438723	-10.1219408073908	4.95127176127466e-22	8.8308984016159e-21	39.216545401136
OSGEPL1	-0.370332831076776	1.31163209133533	-10.1197834810152	5.04268371657285e-22	8.98573111173976e-21	39.1985095359336
ZSCAN32	-0.146089352719692	0.481404187471058	-10.1151313091601	5.24554929545032e-22	9.3387035314626e-21	39.1596246556085
CEP76	-0.377459037106093	1.2902415848503	-10.114021933511	5.29510937018623e-22	9.4183502732001e-21	39.1503537473338
ZBTB42	-0.477515031306307	2.0472015687505	-10.1138184544503	5.30424986941659e-22	9.42602365329446e-21	39.1486533718543
GMEB2	-0.337990135696233	2.89443317643513	-10.1129409439211	5.34384831842302e-22	9.48775978716378e-21	39.1413207013029
SPATA25	-0.263991227524043	0.434691801982036	-10.1119290221231	5.38987657317659e-22	9.55751453384797e-21	39.1328653804916
ASXL1	-0.402779802016638	2.90556519527146	-10.1118623231357	5.3929242274964e-22	9.55751453384797e-21	39.1323080829378
REXO5	-0.400524949640918	0.961264413393214	-10.1111564294913	5.42528340951824e-22	9.60614551114153e-21	39.1264101986417
NEPRO	-0.437139210319454	2.85734139818762	-10.1103868507414	5.46078161179364e-22	9.66024138390668e-21	39.1199805211654
TASOR2	-0.538651679159237	2.60156479731537	-10.1097006800477	5.4926268178235e-22	9.70778296399031e-21	39.1142479730664
ZNF512	-0.500851200895959	1.9883717403992	-10.1067592852559	5.63123867639132e-22	9.94000179689706e-21	39.0896772709697
PARP16	-0.417445085475438	1.81687628325748	-10.1066973457037	5.63419456690478e-22	9.94000179689706e-21	39.089159914565
AC022966.1	-0.377474062477911	2.64214804605788	-10.1019030206308	5.86772500851652e-22	1.03426596946144e-20	39.0491211627806
KIF21A	-0.563967751915108	2.12544487301597	-10.1010882058283	5.90835867636941e-22	1.04048913389986e-20	39.0423176600795
URB1	-0.468320078701677	2.45845211433533	-10.1001282740231	5.95658756040076e-22	1.04803743292457e-20	39.0343029300058
PRIM2	-0.427552572386236	2.17687930402794	-10.0982291904297	6.05315537285192e-22	1.06406952683887e-20	39.0184484462468
MBNL3	-0.483923889139071	1.37281791837725	-10.097657721184	6.08251737741809e-22	1.06826946385769e-20	39.0136779244358
CENPJ	-0.475527659869113	1.43433695497804	-10.0852601964681	6.75546951231651e-22	1.18539370687818e-20	38.9102294442605
C15orf41	-0.314099903792135	1.14448977767864	-10.0840927555022	6.82252429833227e-22	1.19608527420493e-20	38.900492301708
RBM23	-0.34560112262181	2.49898152086028	-10.0835858329738	6.85184591051347e-22	1.20014843616438e-20	38.8962645019683
HNRNPM	-0.345185351973742	5.62129874521357	-10.082681317802	6.9044762422281e-22	1.20828334238992e-20	38.888721076236
FAM111B	-0.764096873068651	2.48357014817365	-10.0780945344443	7.17760314897215e-22	1.25495603849083e-20	38.8504753467434
WDR35	-0.356494828533189	1.08507162747106	-10.0776280102369	7.20597675223363e-22	1.25879003551988e-20	38.8465859964652
SMAD2	-0.351335431891196	1.62396112301397	-10.0743153384243	7.41067751311006e-22	1.29339170537122e-20	38.8189721103675
ZNF749	-0.30580170112442	1.09600129899202	-10.0725771735561	7.52038219734608e-22	1.31136664566222e-20	38.8044854521964
BCL2L11	-0.516196764770064	2.55263742783832	-10.0721203519084	7.54948108387394e-22	1.31526641898357e-20	38.8006783662938
TCERG1	-0.406044589610224	2.72835563948703	-10.071911282938	7.56283572420615e-22	1.31641873167332e-20	38.7989360535994
CEP120	-0.403906507347785	1.64406783589621	-10.071446288303	7.59262217564301e-22	1.31963682531199e-20	38.795061025416
CCDC150	-0.189414515352339	0.29222554942515	-10.0714117751369	7.59483764286061e-22	1.31963682531199e-20	38.7947734149981
MRTFB	-0.424282659615389	1.79796388807585	-10.0697242186	7.70395139776991e-22	1.33740596265286e-20	38.7807112036517
EYA3	-0.348418352672719	2.697424337998	-10.0633287099351	8.13177686562346e-22	1.41042275475689e-20	38.7274323068847
TRIM33	-0.389259623059981	2.28222904081038	-10.0617136487272	8.24349369088046e-22	1.42853089425817e-20	38.7139812961561
AKAP9	-0.498862430409716	1.92253170586427	-10.0594100637274	8.40547738163355e-22	1.45531004666049e-20	38.6947983955256
RBM25	-0.380531429227581	3.03341134051697	-10.0585290363186	8.46826120811868e-22	1.46488167754258e-20	38.6874624852045
GAS2L3	-0.378928016896076	0.926081481107784	-10.0527651132131	8.89064910134163e-22	1.53658740663011e-20	38.6394794289129
USP49	-0.248520524370664	0.616690232097804	-10.0526002313646	8.90303457556594e-22	1.53736750893725e-20	38.6381071010071
VMA21	-0.417145091626556	3.52288382554691	-10.0520881995392	8.9416062646198e-22	1.54266404901082e-20	38.633845504476
TMEM38B	-0.554148316222308	1.94815418355489	-10.0500044887248	9.10029162706474e-22	1.56865574118777e-20	38.6165044410894
PDCD7	-0.362931042803944	2.76319808457285	-10.0498518933406	9.11202178041687e-22	1.56929263996068e-20	38.6152346048627
RAI1	-0.53620219334454	2.94171101087625	-10.0497169221488	9.12240965007522e-22	1.56969744903937e-20	38.6141114405709
NAA16	-0.347769868360989	1.42171448789621	-10.0483364351652	9.22933405547392e-22	1.58669801147364e-20	38.6026242756813
CDC14B	-0.394741918217516	1.16667494749501	-10.0444936268425	9.53356962340932e-22	1.63756037594709e-20	38.5706533977675
USF3	-0.429831298188526	1.44270471467665	-10.0392157885269	9.96769904646325e-22	1.71062532844839e-20	38.5267567455774
CGN	-0.752617880305748	1.56167489526547	-10.0377783639712	1.0089296335838e-21	1.7299732874356e-20	38.5148040952747
ORC4	-0.312478309420793	1.79296296566467	-10.0373629825542	1.01247084116734e-21	1.73452241473668e-20	38.5113502754854
NCR3LG1	-0.392135220975164	0.444893525722555	-10.0370763690217	1.0149214662369e-21	1.73719686552206e-20	38.5089671920733
ZMYM3	-0.430561988028323	2.31108280547705	-10.03643014872	1.02046844759973e-21	1.74516188980934e-20	38.5035942793909
METTL4	-0.427837739712981	1.56424017948104	-10.0331674432346	1.04893737382113e-21	1.79227881983611e-20	38.4764704482292
ANKAR	-0.128859199603921	0.255187795748503	-10.0277961224244	1.09753172148948e-21	1.87367084971063e-20	38.4318298063236
CSTF2	-0.422378144460505	3.6960016971976	-10.0271297915497	1.10371369353293e-21	1.88138925882871e-20	38.4262930853548
INTS7	-0.380110073183213	2.81853534559082	-10.0271012174146	1.10397956508843e-21	1.88138925882871e-20	38.4260556606978
MAP1S	-0.519617588918678	2.7421999582016	-10.0247413156776	1.1261583601679e-21	1.91751288352912e-20	38.4064486063264
ETAA1	-0.354755534057842	2.29336456690818	-10.0246172586134	1.12733642683766e-21	1.91784672614455e-20	38.405417972806
TET1	-0.252546140216232	0.330545975742515	-10.0213300248974	1.15900200421445e-21	1.97000079567521e-20	38.3781115792336
UBQLN4	-0.37578616838624	3.88934100906786	-10.0193015668353	1.17898066488627e-21	2.00221672915034e-20	38.3612645468116
HNRNPD	-0.419779565686897	4.96469573012375	-10.017432722699	1.19768955571397e-21	2.03222215665455e-20	38.3457451644355
TPX2	-0.65994717108683	4.93163510316567	-10.0148123332221	1.22441924632791e-21	2.07577325354028e-20	38.3239879828666
DDIAS	-0.490167897646238	1.61451896839321	-10.0131826166687	1.2413411255082e-21	2.10263592204467e-20	38.3104582968036
TET2	-0.416529862468389	1.59150046460679	-10.0121929721021	1.25172996674733e-21	2.11758469119843e-20	38.3022431147839
PPIP5K2	-0.302817630725375	1.27826236863473	-10.0121355847868	1.25233503242918e-21	2.11758469119843e-20	38.3017667509498
MYNN	-0.425982075596188	2.12091426205389	-10.0113212422233	1.26095243516576e-21	2.13031151027572e-20	38.2950072060001
DHX34	-0.389470249069193	2.50229815755489	-10.0083713940976	1.2926633553623e-21	2.18199786778096e-20	38.2705247049263
CEP95	-0.398503383034866	1.71958073557884	-10.008051795883	1.29614620112331e-21	2.18598750500331e-20	38.2678724615055
ARSG	-0.305787962722229	0.782616318331337	-10.0079118419778	1.29767428956562e-21	2.18667634816363e-20	38.2667110464881
COG2	-0.266651705978504	1.69121425075848	-10.0044844284567	1.33565961132038e-21	2.24874415595579e-20	38.2382718370163
SLTM	-0.361804486503584	3.31057561788822	-9.99727294170216	1.41922351383797e-21	2.38737598839411e-20	38.1784551398648
FBH1	-0.393776142141026	3.17973408848703	-9.99674036000412	1.42559668219599e-21	2.39603297790772e-20	38.1740387020746
MFHAS1	-0.631133647411492	3.26205297418563	-9.99622430605852	1.43179915874512e-21	2.40438844112573e-20	38.1697594699589
ZNF623	-0.402752728992446	2.41735398896008	-9.99562690674097	1.43901277747348e-21	2.41442607766814e-20	38.1648058875974
ATF2	-0.480436896436264	2.78525374596208	-9.99473334239257	1.44986996530957e-21	2.43055454270352e-20	38.1573968982414
ILF2	-0.410319603898929	6.40988250441517	-9.99328878751819	1.46759409633462e-21	2.45815717850902e-20	38.1454203018081
COP1	-0.361418909149709	3.42774248478643	-9.98847642144765	1.5282055608061e-21	2.55748539867551e-20	38.1055299718047
KAT6A	-0.638659940335869	2.48987691658683	-9.98264174120024	1.60503294215084e-21	2.68375799316831e-20	38.0571826867529
RAD23A	-0.438439068438365	5.55337236734132	-9.98122527535663	1.62425491884223e-21	2.71357558297594e-20	38.0454484130533
HAUS5	-0.473227364265945	2.29082917869062	-9.97910691085997	1.65342896829548e-21	2.75995450861631e-20	38.0279015446111
KCNC3	-0.398999754209112	0.597210915193613	-9.97849640566875	1.66193292934253e-21	2.77178053886077e-20	38.0228450590264
ABI2	-0.337483099181458	1.1491924222994	-9.97831418058785	1.66447961238665e-21	2.7736592858286e-20	38.0213358267585
NSUN4	-0.256813880644936	2.0291932342495	-9.9775851856253	1.67470645670554e-21	2.78832200336396e-20	38.0152982973645
ADNP2	-0.476462857252645	2.6507646674491	-9.97625800810946	1.69348535688437e-21	2.81718645825824e-20	38.0043073796162
RNF20	-0.387253776786139	3.58239077710579	-9.97605868548542	1.69632366140863e-21	2.81950647721792e-20	38.0026567888173
BRD1	-0.426374451878651	3.08941911545309	-9.97585656822331	1.69920658080157e-21	2.8218966431169e-20	38.0009830780376
KIAA0753	-0.379159276593305	1.66892623520758	-9.97358454190793	1.73195025330471e-21	2.87383079414113e-20	37.9821702318155
INCENP	-0.574752740857005	3.31766440425748	-9.96948484694831	1.79262557669963e-21	2.97198450873886e-20	37.9482311328615
MRAP2	-1.02270104435848	1.26500371984431	-9.96896854259108	1.80041487905307e-21	2.98236663171387e-20	37.9439575946045
NUP188	-0.478097843969009	3.86732647187824	-9.96879223704733	1.8030824233555e-21	2.98425421424855e-20	37.9424983176469
UNKL	-0.397546044560494	1.25880218346108	-9.96828556827382	1.81077028969144e-21	2.99444062300371e-20	37.9383047274817
TSHZ1	-0.494664612996583	1.73084349406786	-9.96713919174439	1.82828492458162e-21	3.02084641092039e-20	37.9288169357607
SMAD5	-0.457221435056283	2.80905688211577	-9.9660521211109	1.84504870794233e-21	3.04596798530124e-20	37.9198206508261
PDP2	-0.32827736521163	1.32146324859082	-9.96530134103519	1.85671548673616e-21	3.06263964999638e-20	37.9136077918439
TTC30B	-0.412639133620101	1.39964634249102	-9.96481559720953	1.8643026930459e-21	3.07255962828577e-20	37.9095883283125
POC1B-GALNT4	-0.0225634563685727	0.044222290760479	-9.96368306719498	1.88211223854093e-21	3.09929612299362e-20	37.900217304868
HELZ	-0.41309152792585	1.92290759110579	-9.96088643091023	1.92681700583767e-21	3.17023893209854e-20	37.8770798162041
PSD3	-0.583464647107595	1.38568057452894	-9.96077514283595	1.92861759921499e-21	3.17053044719434e-20	37.876159183056
ZMYND11	-0.456480073697259	3.30970886447904	-9.95789170833848	1.9758568251348e-21	3.24545700545691e-20	37.852308295505
ZNF182	-0.359118700817859	1.22072280917166	-9.95280376969414	2.06202924861053e-21	3.38415388448435e-20	37.8102336558299
ERI2	-0.307927250682524	1.52786764648104	-9.95207008466572	2.07475921849706e-21	3.40218703083523e-20	37.8041676406342
NFATC3	-0.445058097828883	1.87465919691816	-9.95078532277855	2.09723887584332e-21	3.43616403063926e-20	37.7935461101035
COCH	-0.78277483863726	0.649074565361277	-9.94811412595835	2.14475364637198e-21	3.5110677882351e-20	37.771465414627
AMMECR1L	-0.330703588420774	3.0122421401996	-9.94686528663266	2.1673326834007e-21	3.54505923842678e-20	37.7611435934377
TGFBR3	-0.605286780900542	1.0347712617485	-9.94538789805268	2.1943486042869e-21	3.58624504114837e-20	37.748933899336
SMARCE1	-0.326349355547043	2.47429332755888	-9.9436024952814	2.22744317165626e-21	3.63728805538853e-20	37.7341802757045
NVL	-0.317291755856747	2.31595956272455	-9.94289114992851	2.24076634253418e-21	3.6559871904505e-20	37.7283025867562
PBX1	-0.708718972798119	1.22694260727545	-9.94249952360299	2.24813504020984e-21	3.66494802464926e-20	37.7250667850667
ZNF669	-0.383865664598017	1.47353076519361	-9.94166901362016	2.2638412622635e-21	3.68747454979201e-20	37.7182050008538
ZNF700	-0.414893582951229	1.69197857129541	-9.93861841945172	2.3224727916561e-21	3.7798244684203e-20	37.693003870004
ZMYM2	-0.405498147108647	2.27503111296607	-9.93850456046373	2.32469005279928e-21	3.78028282524313e-20	37.69206337445
KMT2E	-0.560142418362979	2.83338339918762	-9.93689541670149	2.35625162734925e-21	3.82841882546847e-20	37.6787723294004
TFR2	-0.409744291670071	0.514330638161677	-9.93533025517278	2.38735832637156e-21	3.87573633533139e-20	37.6658459435172
POLDIP3	-0.358087172042881	4.69949415982635	-9.93236717662525	2.44736787067661e-21	3.96985834836497e-20	37.6413781392358
NUDT16	-0.482288101811462	2.19487433030539	-9.93143954057775	2.46646058295247e-21	3.99750831411301e-20	37.6337191295157
RAD51C	-0.39631485546829	1.59371083421956	-9.93134020939584	2.46851376785764e-21	3.99751856436647e-20	37.6328990317985
ZNF101	-0.315283512726232	1.3718592953513	-9.92836096994047	2.53088937399273e-21	4.09513417349445e-20	37.608304394472
METTL21A	-0.316499750449998	1.10769010966267	-9.9278198291799	2.54238576491277e-21	4.11033062820748e-20	37.6038376222946
GTF2IRD1	-0.439719727097487	3.00680542981038	-9.92631746961384	2.57457530398205e-21	4.15892933720177e-20	37.591437454473
RBAK	-0.378698685834862	2.03176682616367	-9.92535973469507	2.59530643676447e-21	4.18895328181901e-20	37.5835331616326
CYP20A1	-0.319905172679593	1.40996602202595	-9.92524466993159	2.59780824702434e-21	4.18952890705082e-20	37.5825835536478
FUS	-0.394835788157979	4.64347148898603	-9.92162178910266	2.67781476249277e-21	4.31499359005641e-20	37.5526883600484
DEPDC1	-0.499656889171517	1.96152339060479	-9.92046204093116	2.70393918926494e-21	4.35349813407619e-20	37.5431199225628
CAMKK2	-0.307340807544159	3.24952677846108	-9.91918879773469	2.73291146394986e-21	4.39652066646958e-20	37.5326159622614
SRRM5	-0.174920074667567	0.279933344381238	-9.91752166923968	2.77131260359312e-21	4.45462840725708e-20	37.5188639033761
PARS2	-0.319918546566129	1.77792409075649	-9.91621033049769	2.80189412971958e-21	4.50008160801179e-20	37.5080478228362
CCDC14	-0.497015642340125	1.69089437756886	-9.91125269079573	2.92056645468844e-21	4.68682521446715e-20	37.4671652601459
CEP63	-0.334790100742678	1.62015416413174	-9.90887030260692	2.97935510231609e-21	4.77724180198959e-20	37.4475240586672
HMBOX1	-0.313496520195153	1.22922368015369	-9.90385219226465	3.10705211735124e-21	4.97791040622393e-20	37.4061634294384
KCNMB3	-0.157963917984855	0.197542864866267	-9.90244743682994	3.14376205961058e-21	5.03259614952416e-20	37.3945875671989
MAP7D2	-0.879996116135398	0.728935806275449	-9.8992779142447	3.22817830935867e-21	5.16349896656632e-20	37.3684732135217
HECTD4	-0.347651955251316	1.49514441429741	-9.89574247085886	3.32499581390009e-21	5.31400722139679e-20	37.3393505716545
HNRNPA0	-0.368240529278693	4.25921560772256	-9.89486316455641	3.34951943518025e-21	5.34882375871384e-20	37.332108511134
NHLRC2	-0.318148385924929	1.71241830632535	-9.89428486456451	3.36574580095209e-21	5.37034440298974e-20	37.3273458058331
CDAN1	-0.316706285878474	1.79139621027545	-9.89369410439366	3.38240230768152e-21	5.39251567910367e-20	37.3224806748989
ZBTB7C	-1.09013120357009	2.04578875283633	-9.89292084115069	3.40432813025451e-21	5.42304472951637e-20	37.3161128571766
RCC2	-0.410688715408441	6.06992635418164	-9.89226406498156	3.42306167377426e-21	5.44844290862358e-20	37.3107045717916
DHX30	-0.350660247713342	3.24438856101996	-9.89140978952061	3.4475816906901e-21	5.48300247713173e-20	37.3036703200304
SNRNP48	-0.364457943132841	1.69959587365868	-9.88982272243702	3.49359828642532e-21	5.55166595068238e-20	37.2906032166932
BMI1	-0.466530266552103	2.75566048067864	-9.88814227954347	3.5429865712363e-21	5.62557136067031e-20	37.2767688369867
AP1AR	-0.44636678519378	2.74677077830339	-9.88548931050441	3.62237102950331e-21	5.74694607686431e-20	37.2549312680047
YEATS2	-0.537781819199492	3.0014703792994	-9.88312802399775	3.69451031653838e-21	5.85663851314891e-20	37.2354979521198
NT5DC1	-0.43549736993969	2.45098927532136	-9.88269264552035	3.7079662731902e-21	5.87320205315527e-20	37.2319151406261
UBR7	-0.406202765648753	3.58797965253493	-9.88205274039529	3.72783169315772e-21	5.89988273641575e-20	37.2266494330383
RGMA	-0.790116802600408	1.58631993739521	-9.87933038610427	3.81353215314343e-21	6.03063019845273e-20	37.2042500418521
ERBIN	-0.472928711263838	2.88925313498802	-9.87547821667957	3.93814897698741e-21	6.22265772820098e-20	37.1725616675916
SF3B3	-0.392223978711191	4.10976428820759	-9.87536433036676	3.94189401193584e-21	6.22354002046136e-20	37.1716249523733
SYCP2	-0.876658409666544	0.709050914572854	-9.87323927263939	4.01242597826487e-21	6.32978023873287e-20	37.1541476773738
USP30	-0.282574410367118	1.5716359363493	-9.86658383836222	4.24152538270816e-21	6.68579424731964e-20	37.0994272246852
PHTF2	-0.405467961170253	2.09401432326547	-9.86582207104952	4.2685615597078e-21	6.72298445653978e-20	37.0931656152064
EMSY	-0.381440119493847	1.31733716528942	-9.86562079753046	4.2757335437626e-21	6.72885383639675e-20	37.0915112322647
ATXN7L2	-0.268218459348646	0.941694975047904	-9.86121013274372	4.43593501909151e-21	6.9753470952381e-20	37.0552631333695
HYKK	-0.214327866855684	0.456601552954092	-9.86019702877657	4.47356523100945e-21	7.02885993255146e-20	37.0469386951297
LMTK2	-0.54927858972211	2.63303249792216	-9.85859359273257	4.53377066387369e-21	7.1177283814673e-20	37.0337648114161
NUP35	-0.372439005302662	2.01473472715569	-9.85739347838252	4.57935757814793e-21	7.17935595186317e-20	37.0239055746115
G3BP2	-0.46525018281761	4.03960218434331	-9.85736676035867	4.58037763237148e-21	7.17935595186317e-20	37.0236860886071
ZC3H18	-0.335838132962433	2.81280801301198	-9.8564556238568	4.61529869973404e-21	7.22829058587055e-20	37.016201429015
CEP72	-0.44709405895453	1.52948103398603	-9.85550841649934	4.65188227173522e-21	7.27974845889334e-20	37.0084209534938
WIPF2	-0.390842567042692	3.25494594549102	-9.8523914784142	4.77430921344271e-21	7.46535299748087e-20	36.9828215981161
HP1BP3	-0.441754489826733	4.3735236338982	-9.8507724909261	4.8391555496518e-21	7.56069663077598e-20	36.9695270328136
CBWD2	-0.236783295940784	1.03931719938323	-9.84941018148286	4.89439737632389e-21	7.64089374577183e-20	36.9583413575841
C1orf115	-0.728664766038378	1.78280046730539	-9.84277781487824	5.17240690684057e-21	8.06845901682079e-20	36.903899073099
REV3L	-0.40625004515695	1.48824440311377	-9.84222511178209	5.19626965879458e-21	8.09921360225524e-20	36.899363282025
MARVELD2	-0.444994217034141	2.21026598105988	-9.84137836635494	5.23303955679526e-21	8.15002093653998e-20	36.8924147475228
SLAIN1	-0.360532928988628	0.418626525281437	-9.84066693521487	5.26413288460889e-21	8.19191356465431e-20	36.8865769358273
GPR160	-0.678189959912984	1.0657388657006	-9.83775345364635	5.393391084478e-21	8.38637960826874e-20	36.8626726582121
IPP	-0.319851745474964	1.82455792693613	-9.83744953460273	5.40705463559571e-21	8.40093691592555e-20	36.8601793644951
MEIS1	-0.493243618386601	1.08697923878244	-9.83689381317391	5.432127540955e-21	8.4331836943443e-20	36.8556204663133
CEP83	-0.290535943411665	1.15378559075848	-9.83650654660098	5.44966829786959e-21	8.45369514355783e-20	36.8524436014471
ATP2C1	-0.507665386778089	4.16690496423952	-9.83039677229207	5.7339560585591e-21	8.8876318907666e-20	36.8023344250299
RMI2	-0.746028473357538	2.97508777790818	-9.82928055127697	5.78746079310945e-21	8.96345037981185e-20	36.793182029924
IL17RB	-0.604496583719329	0.79587343250499	-9.82871099045515	5.81495254609516e-21	8.99889249011399e-20	36.7885122160012
PIGM	-0.364402395831554	1.9339652406487	-9.82579758686355	5.95761672063268e-21	9.21237169865053e-20	36.7646281506403
LSM14B	-0.443076826610102	3.83306660914172	-9.82421908298846	6.03635785039206e-21	9.32674595080355e-20	36.75168957894
ZNF48	-0.492870610727367	1.75093749174251	-9.82289714399937	6.10309430475426e-21	9.42240567366409e-20	36.7408550789468
ZNF8	-0.24766728441015	0.855523118744511	-9.82180625380711	6.1587173386117e-21	9.50077011240809e-20	36.7319149757059
E2F8	-0.536747736653572	1.56931137761277	-9.82143403231582	6.17781124529363e-21	9.52270352175095e-20	36.728864685719
UGGT1	-0.414952050035654	3.30355990795609	-9.8211159871336	6.1941725757148e-21	9.54039356496137e-20	36.726258422868
TROAP	-0.615291696862021	2.67695508627545	-9.82037688012558	6.23236096134223e-21	9.59164772064726e-20	36.7202019336373
PDCL	-0.334316544225746	3.00427380910579	-9.81942333605656	6.28197413827361e-21	9.66039015121917e-20	36.7123887297797
FAM98B	-0.334818972725107	2.59987464183433	-9.8161684867073	6.45429434720647e-21	9.91757424082945e-20	36.6857228141647
MYRF	-0.425481205540374	0.510038783978044	-9.81603397519452	6.46151574750267e-21	9.92086498024584e-20	36.6846209336837
POMK	-0.630420063029938	1.30116941741517	-9.81543128840478	6.49397018685767e-21	9.96286235265752e-20	36.6796840180871
PNLIPRP3	1.26365248024989	1.60444046182036	9.81228408794724	6.66609070909291e-21	1.02188972958073e-19	36.6539070131103
KIF23	-0.526512366374099	2.70385662582635	-9.81081239592929	6.74812296857896e-21	1.03365365942233e-19	36.6418550995862
ZXDC	-0.420373835365468	2.428696399002	-9.80870938857742	6.86708543245568e-21	1.05105155561018e-19	36.6246353647925
ANKRD11	-0.403235951391686	2.80524641871257	-9.79910943059115	7.43710268871569e-21	1.13740497659058e-19	36.5460611542015
FBXW8	-0.388336016815817	1.8246069907984	-9.79737877820768	7.54474627213582e-21	1.15296474722076e-19	36.5319015544344
C21orf58	-0.442645782007084	1.01560960468663	-9.79434005155796	7.73750170922685e-21	1.18149654715559e-19	36.5070438319472
ZNF207	-0.265351735682224	3.36896765235928	-9.79394193912814	7.76311438462853e-21	1.18448143696715e-19	36.5037875354221
MARK1	-0.48086757410451	2.46344853648703	-9.79173073880624	7.90691083018259e-21	1.2054798478803e-19	36.4857030068905
CLASP1	-0.454042273747127	2.83801259860679	-9.79092328563125	7.96007617989385e-21	1.21263875033796e-19	36.4790998563709
NAA50	-0.469720248506929	5.0999623610978	-9.78598447493745	8.29306798805849e-21	1.26234816963546e-19	36.4387195089769
PEX5	-0.441971831336017	3.16479309182635	-9.785893800241	8.29930901081375e-21	1.26234816963546e-19	36.4379782698757
EPB41	-0.491759649615072	2.18566711011976	-9.78500281664466	8.3608825963272e-21	1.27072402417331e-19	36.430694986872
ETNK1	-0.465374455690583	2.3733539480479	-9.7829543121163	8.50417329860742e-21	1.29149692474186e-19	36.4139513313813
NMNAT3	-0.703531141642959	1.63032904352894	-9.78240959626812	8.5426838221567e-21	1.29633733525035e-19	36.409499441376
NIPA1	-0.463033702937801	1.98082732317764	-9.77922428124394	8.77136853314491e-21	1.33000642431925e-19	36.383469644434
SPHK2	-0.32738975643162	1.49882444710379	-9.77840194010644	8.83138682332759e-21	1.33806815096655e-19	36.376750558529
TRIM24	-0.478716903083334	1.84005251083433	-9.77657360746345	8.96629058592319e-21	1.35745469103163e-19	36.361813208701
CLCC1	-0.321934867922194	1.86644263451697	-9.77584305461244	9.020764269903e-21	1.36464388993963e-19	36.355845171638
C2orf68	-0.40296414307158	2.71859822382036	-9.77527631118235	9.06324949315198e-21	1.37000977245556e-19	36.351215535491
NOA1	-0.348481985282307	3.12483220573254	-9.77360047781924	9.19004082015606e-21	1.38810129325327e-19	36.3375269846397
DDX11	-0.533819382293979	1.97553101309381	-9.7719376820708	9.3175843285055e-21	1.40627837662838e-19	36.3239464981715
TUBGCP3	-0.426005511502597	2.32362329701198	-9.771015347912	9.38908669961885e-21	1.41597577794252e-19	36.3164142292168
SFN	0.951093424797332	10.8882567575589	9.77059934031296	9.42151481136146e-21	1.41976994032322e-19	36.3130170485077
TAF4B	-0.519522594528705	1.65800327553892	-9.77036026709438	9.44020099129062e-21	1.42148901588208e-19	36.3110647849174
PALB2	-0.37883576871842	2.45460583529341	-9.76799573523606	9.6270060943261e-21	1.44850099400762e-19	36.2917578423479
MBD6	-0.451792597606653	3.59949039880639	-9.76744794829434	9.67080332211926e-21	1.45397066113156e-19	36.2872854884487
PRKCE	-0.290231076839451	0.872269603908184	-9.76590858762893	9.79494070257642e-21	1.47150147631783e-19	36.2747184356503
SPEN	-0.535971844259021	3.15526267915569	-9.76471476970325	9.89229976469933e-21	1.48498550656862e-19	36.2649732530678
SEH1L	-0.430184086080314	2.51991991337525	-9.75845363305279	1.04188476785471e-20	1.56282715178206e-19	36.2138765694008
TSEN15	-0.47497979920149	3.57598818665269	-9.75829056414494	1.04329265341793e-20	1.5637379525136e-19	36.2125460726333
SH3BGRL3	0.482328029527683	7.48275430967864	9.75563845269474	1.06645684235491e-20	1.59611574612043e-19	36.1909093259645
BCAS3	-0.358688395575394	1.50702982434731	-9.7556302859432	1.06652895478093e-20	1.59611574612043e-19	36.190842705234
KRT19	-2.89974811333641	5.8423108075489	-9.75335446459431	1.08681408368017e-20	1.6252281052277e-19	36.1722790394935
CNNM2	-0.208905874744675	0.756444307185629	-9.75158559450858	1.1028444832706e-20	1.6479382370524e-19	36.157852557299
ZNF136	-0.301768760412109	1.05580938601796	-9.75046722311866	1.11310051210908e-20	1.6619918196858e-19	36.148732302953
MYO3A	-0.560474687032942	0.37988174199002	-9.74719152855335	1.14368775196773e-20	1.70512565639176e-19	36.1220232852618
ATF1	-0.389058294329391	2.99578784780439	-9.74718652773381	1.14373507930016e-20	1.70512565639176e-19	36.1219825147542
ZNF92	-0.382155124077287	1.46395182917365	-9.74101672149359	1.20363019448175e-20	1.79305093045222e-19	36.071692345889
GSTCD	-0.351354732656076	1.47602272512375	-9.74033507766935	1.21043534868099e-20	1.80181420424846e-19	36.0661375842985
KMT2B	-0.444660068444007	2.80307297028543	-9.73837961865249	1.23017004809474e-20	1.82979596643491e-19	36.050203881085
ELP1	-0.465047155420605	3.25541230926747	-9.737122700068	1.24302314027443e-20	1.84750699616131e-19	36.0399632547569
IWS1	-0.30789195041895	3.81436242665669	-9.73532739224569	1.26161303516967e-20	1.87270198773106e-19	36.0253377092985
BCL6	-0.617296391310588	3.447052777002	-9.73530061535692	1.26189237882953e-20	1.87270198773106e-19	36.025119584188
ARID1B	-0.426662659311102	2.46528599816567	-9.73125042698544	1.30485915812787e-20	1.93499615476366e-19	35.9921313554023
DCUN1D1	-0.491970595790139	2.69997153087026	-9.73021901651778	1.31603080029227e-20	1.9500820583997e-19	35.9837321483683
PODXL2	-1.35239002725952	2.52696534721158	-9.72926869294374	1.32640809839837e-20	1.96396892810615e-19	35.9759938012694
FAM13B	-0.452488829582361	1.65597639388224	-9.72915741044379	1.3276285713427e-20	1.96428681805476e-19	35.9750876775945
ZNF248	-0.31586120732658	0.940487970451098	-9.72784366251721	1.34212135173641e-20	1.98422634363452e-19	35.9643909475728
KLRG2	-0.878778035008663	1.75172146958283	-9.72740537853069	1.34699115680636e-20	1.98991961364812e-19	35.9608225928664
HNRNPK	-0.314432659357683	6.82290007689222	-9.72606650270799	1.3619762994884e-20	2.00986705859999e-19	35.9499226115871
CHEK2	-0.509370640058925	2.19197984914571	-9.72601536074252	1.36255196394592e-20	2.00986705859999e-19	35.9495062776857
TMEM39A	-0.447978309693762	2.80698416207984	-9.72521853622415	1.37155241703998e-20	2.02161650602195e-19	35.9430197215262
IKZF4	-0.27957341720499	0.953378125129741	-9.72343679991654	1.39189173275972e-20	2.05004868331804e-19	35.9285167903138
CUL4B	-0.365965502566325	3.3338929660519	-9.72314029389963	1.39530539321609e-20	2.05352783191486e-19	35.9261034736089
ADH6	-0.106077046107482	0.130602814906188	-9.72201217671013	1.40836941801507e-20	2.07119388055981e-19	35.9169219787678
DDX59	-0.360210705457791	2.055142721002	-9.72063636294151	1.42446614600351e-20	2.09328997979296e-19	35.9057255169223
ZNF174	-0.325555656523973	1.95042341598004	-9.71928993763392	1.44039565801148e-20	2.11510730834318e-19	35.8947692634912
KEAP1	-0.454165090116608	4.83691582210379	-9.71828177289446	1.45243877063777e-20	2.12979500333462e-19	35.886566210186
ALDH1A1	-1.75769568795759	2.81060861146906	-9.71827007605141	1.45257908061531e-20	2.12979500333462e-19	35.8864710408158
MERTK	-0.700138658009325	1.44000456216168	-9.71748823880073	1.46198818484781e-20	2.14198268942819e-19	35.8801099318973
ACTR3B	-0.291593987573367	0.807163005067864	-9.71505820859818	1.49162024426037e-20	2.18375887334371e-19	35.8603411766369
AQR	-0.387345933108418	2.25017225894611	-9.71440412898148	1.49969739630287e-20	2.19393933706331e-19	35.8550206897323
RHOT1	-0.350947076501952	2.43816302644112	-9.70048810282052	1.68220254344261e-20	2.45908799950855e-19	35.741881186596
RAF1	-0.366103586353106	3.47011434762475	-9.69964166033613	1.69398820621407e-20	2.47446444782056e-19	35.7350030376514
RNF165	-0.483188867708519	0.520077463530938	-9.69779353939136	1.72000634030692e-20	2.5105922142148e-19	35.7199867208764
GPC2	-0.404987933673746	0.546755314017964	-9.6971031828772	1.72982662261506e-20	2.52304062282839e-19	35.7143779494613
TASOR	-0.423587941802616	2.62134276734132	-9.69574820103063	1.74926311369126e-20	2.5494857171933e-19	35.7033702494318
SMAD4	-0.40160857798513	2.09618642087824	-9.69509817829985	1.75866405981564e-20	2.56127584550332e-19	35.6980899195061
RCOR3	-0.354709139827828	1.80181342321756	-9.69416971161072	1.77217895414445e-20	2.5790353930284e-19	35.6905481240089
CAMSAP1	-0.456273915339181	3.10325400353493	-9.6918081136884	1.80702065171222e-20	2.62778207951897e-19	35.6713674369575
PPP1R3D	-0.535469566804391	2.29658405903593	-9.69034482546093	1.82894916430352e-20	2.65769175437855e-19	35.6594843390705
NBPF11	-0.230975798330668	0.537948204972056	-9.68963330218156	1.83970704789433e-20	2.67133670225846e-19	35.6537066297097
MIEF1	-0.358028360199314	3.06195065522156	-9.68934041817877	1.84415352073028e-20	2.67580373401652e-19	35.6513284378656
PRMT6	-0.607629363380233	2.54365821608982	-9.68831176157613	1.85985487610848e-20	2.69658245956931e-19	35.6429762267873
ANKRD36C	-0.190890543039271	0.240077086177645	-9.68773332760869	1.86874221788469e-20	2.70745812427952e-19	35.6382798787409
UBE2T	-0.693794416297107	4.034960513998	-9.68621921395303	1.89220570136365e-20	2.73778640828158e-19	35.6259875834929
ABHD10	-0.474714140003552	2.92456909729741	-9.6862016823439	1.89247908406561e-20	2.73778640828158e-19	35.6258452612188
NUP107	-0.489959891150453	2.67725266521158	-9.6827140145878	1.94765105954229e-20	2.81551629850932e-19	35.597535734468
C17orf58	-0.406520444305397	2.31473662185828	-9.67997084790456	1.99216377884868e-20	2.87773362432801e-19	35.575274235904
SLC33A1	-0.42251480273699	2.39760792642715	-9.67966509466468	1.99718723101697e-20	2.88285784344135e-19	35.5727932367738
JADE1	-0.425831678187638	1.33572094599002	-9.67952754207966	1.99945128176846e-20	2.8839943525065e-19	35.5716770997458
NELFA	-0.3534169873082	2.81137776094212	-9.67778090283655	2.02842245460727e-20	2.923622917969e-19	35.5575053611605
RYK	-0.468589023442938	3.11134772111178	-9.67750048716166	2.03311227880504e-20	2.92822144580106e-19	35.5552303099675
CCDC18	-0.312398056323201	0.910767601658683	-9.67703948237417	2.04084575428204e-20	2.93575018741914e-19	35.5514902120653
ATE1	-0.371225366288997	2.52153386576647	-9.67700972110909	2.04134600845632e-20	2.93575018741914e-19	35.5512487652905
GGT7	-0.799860081514101	2.11417421321158	-9.67618754079806	2.05521414099745e-20	2.95351965957911e-19	35.5445787927324
GCN1	-0.380328963854818	4.07495945280639	-9.67432465869851	2.0869829414986e-20	2.99696888584321e-19	35.5294675138357
ZNF589	-0.466231328242663	1.47238434227745	-9.672580146663	2.11717445478041e-20	3.03809089653647e-19	35.5153182268012
TUBA4A	0.877396716186301	6.20005770302794	9.66695914998635	2.21743152455279e-20	3.17962097463406e-19	35.4697396231932
RFC3	-0.547015067560538	2.6372744888004	-9.66638265818566	2.22797638746477e-20	3.19239756765862e-19	35.4650660852356
CDK1	-0.601997250096663	3.76771622947106	-9.66485016759401	2.25625024848664e-20	3.23054012851496e-19	35.452643325153
ZC3H11A	-0.397848760238151	3.68033428616766	-9.6642384630502	2.2676350601591e-20	3.24446247068918e-19	35.447685067593
DCP1A	-0.345016172974118	2.16469786930739	-9.66410176721644	2.27018696800016e-20	3.24573583345851e-19	35.4465770895144
POLR2B	-0.449325960027906	4.0205929093493	-9.66363738082394	2.27887766040008e-20	3.25577766697978e-19	35.4428131195503
ARHGEF19	-0.702463458371103	3.47919865462675	-9.66141954559104	2.32084018974552e-20	3.31330474457091e-19	35.4248387045119
TTLL4	-0.397844272902816	1.95552770873852	-9.6610127422644	2.32861984977542e-20	3.32198288284252e-19	35.4215420784952
RABL2B	-0.329912780900393	1.42145880211178	-9.65866647780771	2.37399686403677e-20	3.38424516457212e-19	35.4025304262154
BRWD1	-0.310588197045842	1.74246135063273	-9.65658201648639	2.41504547587387e-20	3.44025077635424e-19	35.3856427976608
PSAT1	-0.821673898144832	4.41982526849501	-9.65579594935856	2.43070732483372e-20	3.4600374674929e-19	35.3792749840197
LPCAT3	-0.580839214150906	2.30783137215569	-9.65500226311945	2.44662316283255e-20	3.48015661836269e-19	35.3728458085964
ING5	-0.355069874741871	1.5343387884012	-9.6527075921588	2.4932219557773e-20	3.54385915548258e-19	35.3542600899452
RFC2	-0.472412645585732	4.23494288352096	-9.65125769851489	2.52311813711134e-20	3.58296999129279e-19	35.3425182138852
BCOR	-0.480809831019787	2.20258326386427	-9.65119557943394	2.52440691654833e-20	3.58296999129279e-19	35.3420151732056
NUP50	-0.365249086482321	3.4589876966008	-9.64968701780939	2.55590611800197e-20	3.62504331768906e-19	35.3297995121717
TRAP1	-0.461315842461556	3.80758529838523	-9.64792852939688	2.59311609139308e-20	3.67514929353461e-19	35.3155617036281
UNK	-0.349831233294969	2.58491009451297	-9.64752901523168	2.6016444929504e-20	3.68456250524448e-19	35.3123272375504
FXYD5	0.824542005483046	5.32254925091018	9.64733315386332	2.60583568640261e-20	3.68782398227848e-19	35.3107415776753
CCNA2	-0.609616908384066	3.90728095277445	-9.64508277632245	2.65447406126712e-20	3.75393761162541e-19	35.2925244891198
GPATCH2	-0.313117489510379	1.59991101267665	-9.64411471432061	2.67567311962686e-20	3.7811791625407e-19	35.2846888001488
EDC4	-0.451472685216461	2.8026812613992	-9.64278575171866	2.70504901100819e-20	3.81992821294215e-19	35.273932785444
MED26	-0.232886565928622	1.42004130143114	-9.64174671936082	2.72823873997634e-20	3.84989180576141e-19	35.2655240398792
ADIPOR2	-0.446874983615443	4.27703818401198	-9.6379697932292	2.81420725184944e-20	3.96833701289671e-19	35.2349631220066
ZIC2	-0.783169686912371	1.51190553184232	-9.63470667440291	2.89064001025675e-20	4.07317455990723e-19	35.208566265238
PRPF4	-0.466072556113865	4.09843552586427	-9.63405484384684	2.90615284907875e-20	4.09208112058457e-19	35.2032940439031
PUS7	-0.517858298857259	2.8717021227006	-9.63279021389103	2.93648544616068e-20	4.13181273512378e-19	35.1930659948081
SLC25A33	-0.437681777650489	1.54771085657685	-9.6318792901165	2.9585285731156e-20	4.15983175183208e-19	35.1856992132696
CIAO1	-0.305806343503579	3.97438952608184	-9.62990751109423	3.00680650188794e-20	4.22467129365981e-19	35.1697547654606
ZFP62	-0.436799433143667	2.11941962908982	-9.62943967432091	3.01837540922962e-20	4.23787719211032e-19	35.1659720130394
NCOA6	-0.475256206657752	2.95150275556886	-9.62256489627786	3.19355687672568e-20	4.48061535937159e-19	35.1103996608441
PPP1R13B	-0.426183980808214	2.2891282098982	-9.62124488430007	3.22832896981571e-20	4.52614966119891e-19	35.0997324406209
PTAR1	-0.401060104869345	1.73681282532535	-9.61906999226547	3.28644116550592e-20	4.60308817569747e-19	35.0821589910018
MPHOSPH10	-0.345859776819319	3.29410358203992	-9.61901514001616	3.28792012549819e-20	4.60308817569747e-19	35.0817158119196
IVD	-0.703574025393058	2.34644000175848	-9.61480131949662	3.40353060897245e-20	4.76152956971575e-19	35.0476754033263
ZBTB40	-0.342184207745875	1.95683899041717	-9.61413560348551	3.42216027730244e-20	4.78416536977214e-19	35.0422985007416
USP27X	-0.340418570183268	1.14836063729741	-9.61303425435836	3.45320313278797e-20	4.82410995589049e-19	35.033403606195
ABHD11	-0.687724150082462	3.14403710857685	-9.61244502733406	3.46992568958538e-20	4.84098900320849e-19	35.0286450822882
DAGLA	-0.385831579354596	0.661708285137725	-9.61243387353637	3.47024301305268e-20	4.84098900320849e-19	35.0285550075397
MYO19	-0.38286755994405	2.62043507193214	-9.61206345984032	3.48079757405413e-20	4.85224672528745e-19	35.0255636975671
PPP3R1	-0.270148440818646	4.17433177445709	-9.61162723366802	3.49326821508828e-20	4.86615750646748e-19	35.0220410142679
CEP44	-0.330362730401266	1.32199121535729	-9.61111243923937	3.50804192780778e-20	4.87990219359835e-19	35.0178840051125
ZNF214	-0.255408283825214	0.285029270413174	-9.61110929150881	3.50813245254075e-20	4.87990219359835e-19	35.0178585873881
CHDH	-0.449237369095681	0.434080892972056	-9.61006379244573	3.53832818229921e-20	4.9184020925483e-19	35.0094165648254
ZNF333	-0.182080688538529	0.58400401497006	-9.60943221884892	3.55669377507746e-20	4.94041461075837e-19	35.0043171442966
RC3H1	-0.301834283453935	1.91601414337725	-9.60927042082414	3.56141390492941e-20	4.94345512176769e-19	35.0030107996282
BCKDHB	-0.445649985326513	1.55216418023753	-9.60717634725199	3.62306757086184e-20	5.02546233373095e-19	34.9861047742452
CEP290	-0.327871556186485	1.06194522600998	-9.60671571048886	3.6367709819699e-20	5.04088979970704e-19	34.9823862676653
LSM14A	-0.357981463895689	4.60035915727745	-9.6064918765042	3.64344832486199e-20	5.04656353081948e-19	34.9805794040733
PTCD1	-0.313995846698086	1.23540446907186	-9.60533534431802	3.67814377098373e-20	5.09100976947642e-19	34.9712439456285
GIGYF1	-0.488264766845163	3.09003372007186	-9.60102648552535	3.8103158091342e-20	5.2702172629172e-19	34.9364698878399
NLN	-0.379616901219788	1.92291286622355	-9.5996040795999	3.85497290818946e-20	5.3282109622746e-19	34.9249929064175
SENP6	-0.350330894105731	2.48211836886228	-9.59679971831697	3.94454278299497e-20	5.44815562601781e-19	34.9023687481238
GOLGA7B	0.938815457106948	2.15296810266667	9.59555876148812	3.98483399053989e-20	5.49991574807379e-19	34.8923587895526
ZNF567	-0.32576770389245	0.879585838886228	-9.59428973295958	4.02645862199818e-20	5.5525018060823e-19	34.8821233151522
HS2ST1	-0.363286844779673	2.3083919029002	-9.59422419071595	4.02862010200646e-20	5.5525018060823e-19	34.8815947029954
PSIP1	-0.685496378270276	2.64465968771657	-9.59232705873601	4.09168557174467e-20	5.63544564288952e-19	34.8662950046248
C11orf42	-0.0683628906463742	0.0752532828982036	-9.59036022522912	4.15810160394587e-20	5.72288402572676e-19	34.8504353829234
ATXN7L1	-0.260600985439188	0.947199334315369	-9.58932921067781	4.1933427799912e-20	5.76732285163578e-19	34.8421226585847
LMO4	-0.791363716999575	3.34746718106587	-9.58320924871156	4.40870935223025e-20	6.05926063680907e-19	34.7927921046951
SPIN3	-0.342782867706459	0.594086272133733	-9.57996265094988	4.52737541685085e-20	6.21797762947236e-19	34.7666313752713
RACGAP1	-0.496390788863208	3.78575428097006	-9.57865034385171	4.5762352690112e-20	6.28066583301397e-19	34.756058678398
PLEKHA7	-0.5749012045849	1.42130955407784	-9.57798323962468	4.60127297484991e-20	6.31059418531031e-19	34.7506844869678
HNRNPH1	-0.430400125575368	4.52250099244511	-9.57455584978941	4.7320667713957e-20	6.48542203827074e-19	34.7230774954543
BAG4	-0.578259099937795	2.66442062571457	-9.57438348983241	4.73874073246671e-20	6.4900144814218e-19	34.7216893473893
RBBP6	-0.339682317431104	2.68921297269461	-9.57190319805021	4.83582007504657e-20	6.61832978736226e-19	34.7017155431441
RFFL	-0.458253522400752	1.88820055031138	-9.57045889875511	4.89325607942748e-20	6.69224728509935e-19	34.6900862331819
NUP214	-0.366853120659882	2.7829132457485	-9.56917220259715	4.94499398297878e-20	6.75827379199269e-19	34.6797269405054
ZNF260	-0.422924427471652	1.76814685448503	-9.56838611417188	4.97686901301777e-20	6.79708054714944e-19	34.6733985521255
ARL17A	-0.0434786761387934	0.0851256969800399	-9.5631315782432	5.19522938638652e-20	7.09034450846462e-19	34.6311062139103
PROSER1	-0.413487290324106	2.61315620246707	-9.55809024586205	5.41364940480182e-20	7.38328022875556e-19	34.590544932865
DNAJC10	-0.410770213114921	2.22404457583034	-9.55761895886032	5.43452778330689e-20	7.406582526726e-19	34.586753830328
NCOR1	-0.433437447284266	2.75674278649701	-9.55538757072064	5.53446883444948e-20	7.53752973059961e-19	34.568805961822
MRPL19	-0.337371844500666	3.20001098321756	-9.5539547461481	5.59960169023027e-20	7.62092132475242e-19	34.5572827538266
LCMT2	-0.295526854278705	1.43332124817365	-9.55248388532608	5.66725404700871e-20	7.70762336616157e-19	34.5454548856164
ARHGAP26	-0.587328791069426	1.24030257999601	-9.54956513356512	5.80391078620401e-20	7.88798731068646e-19	34.5219875776136
RTL6	-0.539541323206138	2.78187647032934	-9.54853838955094	5.85275585971224e-20	7.94884019055495e-19	34.5137335399326
ENOPH1	-0.412166225441842	4.25853904417565	-9.54647982241039	5.95191860071781e-20	8.07789925448359e-19	34.4971864767875
ZNF451	-0.266243606163429	1.54011197799401	-9.54575538623799	5.98720998674336e-20	8.12015354452069e-19	34.4913639383345
KCTD7	-0.26718289357241	0.810755785217565	-9.54555298518683	5.99710711127925e-20	8.12793212236529e-19	34.4897372271145
PRUNE1	-0.413165575583789	3.28734858862874	-9.54509951986599	6.01933983780151e-20	8.15240686770204e-19	34.4860927813756
CHD1	-0.375627501873937	2.0582524799521	-9.54301820544295	6.12243632174623e-20	8.28629115479583e-19	34.4693670418418
ZNF280D	-0.231865983540243	1.04413708189621	-9.54178400739856	6.18439629644467e-20	8.36435316271222e-19	34.4594500386569
RANBP2	-0.38177424101825	3.26059335713772	-9.53775644694535	6.39094678756566e-20	8.63772946443995e-19	34.4270940221616
ZNF606	-0.341475682765439	0.709780697874251	-9.53393033938406	6.59349507768832e-20	8.90532218998983e-19	34.3963651395617
MAML1	-0.409373382615797	2.52913199661277	-9.53237226890668	6.67778879605312e-20	9.01293816080977e-19	34.3838541387503
ZNF490	-0.114973105935662	0.271212931125749	-9.52945972918102	6.83823633638264e-20	9.22311848408515e-19	34.3604708012101
ZCCHC8	-0.297460087134439	1.86342416702395	-9.52872520303759	6.87930011249314e-20	9.27210015162119e-19	34.3545744340413
PHC1	-0.320888134279217	0.770680130872256	-9.52674999783429	6.9909407117966e-20	9.41607393802674e-19	34.3387201426469
MANSC1	-0.819606640597685	2.10940517082036	-9.52623368098978	7.02041837688144e-20	9.44926057205338e-19	34.3345762195386
PIK3CB	-0.469692449148126	2.60562904531337	-9.52540018922164	7.06826447525021e-20	9.50710779625596e-19	34.3278869998841
HIP1	-0.583463163276214	2.33605936599401	-9.52412934900682	7.14183918730362e-20	9.59945762753198e-19	34.3176886019412
EXOG	-0.247506982513248	0.90483486239521	-9.52400519863859	7.14906739528755e-20	9.60256438995639e-19	34.3166923548955
TMEM94	-0.438511885455032	2.83723296032535	-9.52037008635584	7.36395392895469e-20	9.88440001597836e-19	34.2875263031917
CYB5R1	0.707650294548548	4.67068256508782	9.51843360194781	7.48102903720528e-20	1.00346495258667e-18	34.2719922063706
DLG1	-0.508381008522753	3.07875772999601	-9.51811248556871	7.50062051007113e-20	1.00540232369039e-18	34.2694164850749
LEMD3	-0.431181239617889	2.78138074265669	-9.51318745220634	7.80755029035523e-20	1.04582618086857e-18	34.2299196001316
TMEM185B	-0.479300118524594	3.97289777491018	-9.51173120143114	7.90066639122958e-20	1.05708562959172e-18	34.2182437329699
NCK1	-0.621295035587196	3.70549770363273	-9.51170374964145	7.90243225398826e-20	1.05708562959172e-18	34.2180236430167
CDK12	-0.416167688199755	2.66688616442515	-9.51080676159299	7.96034762783527e-20	1.06410396421371e-18	34.210832438885
TBC1D30	-0.395792584821489	0.638173363391218	-9.50932920135235	8.05666728123511e-20	1.07579187536708e-18	34.1989877771349
AHI1	-0.28510675105097	0.997069706195609	-9.50921954317037	8.06386159355891e-20	1.07579187536708e-18	34.1981087678911
UTP15	-0.285725128155121	1.84466863118363	-9.50921274574149	8.06430776004817e-20	1.07579187536708e-18	34.1980542805978
ZADH2	-0.425921288500192	1.95471760791816	-9.50877996531767	8.09276483661321e-20	1.07885117582973e-18	34.1945852252693
SLC30A5	-0.343458212617758	2.90486405424152	-9.50758079534492	8.17213624707879e-20	1.08868909212448e-18	34.1849735611532
PDS5B	-0.343648694846896	1.74259475942315	-9.50455321827587	8.37597753464347e-20	1.11508412577769e-18	34.1607104625109
ZNF10	-0.319141611937423	0.74766201188024	-9.50318055765652	8.4700492175179e-20	1.12683965407442e-18	34.1497116783308
TRAF3IP1	-0.382770222376313	2.23183273519361	-9.5028453140245	8.49318293228489e-20	1.12914814613699e-18	34.1470256224707
NASP	-0.519492543123059	3.82754929207585	-9.50214435610073	8.54175559470269e-20	1.13483324329621e-18	34.1414095840898
SMARCD2	-0.407872805141335	4.94128289729142	-9.50148419721118	8.58775285469681e-20	1.14016868288395e-18	34.1361206875926
PCCB	-0.480873322603961	2.65002336761677	-9.50105199675039	8.61799978309831e-20	1.14340717230917e-18	34.1326582293797
LSM12	-0.299228169451244	2.27715516854291	-9.50049750992796	8.65695944409151e-20	1.14779645582557e-18	34.1282162663733
HSF2	-0.38338905479592	2.43359109979242	-9.49779871101248	8.84909106584999e-20	1.17247454895556e-18	34.1065989009631
ODF2	-0.391626885835984	3.11826249821357	-9.49045244780489	9.39376052664149e-20	1.24379758023938e-18	34.0477769134882
TTC6	-0.111187986994858	0.0749286622055888	-9.48941912154675	9.4729934882844e-20	1.25343877253519e-18	34.0395055345878
ZNF592	-0.350939748899646	2.76588890126946	-9.48926021124983	9.48523697706073e-20	1.25420905999997e-18	34.038233574186
RSKR	-0.223978030456904	0.414863127441118	-9.48758126064445	9.6155565545275e-20	1.27058064621057e-18	34.0247957072983
ZNF74	-0.427839985884801	1.58366746167465	-9.48714766383027	9.64949956876267e-20	1.27420369559118e-18	34.0213255832403
DKC1	-0.460234951871345	4.70485854171657	-9.48498431968669	9.82063415895796e-20	1.2959255751652e-18	34.0040137386989
PIK3CA	-0.476797159999529	2.28508241554491	-9.48471421515463	9.84221135254559e-20	1.29789593325601e-18	34.0018524588689
GABPA	-0.329128032844574	2.32908734437126	-9.48391240599039	9.9065407512117e-20	1.30549757672851e-18	33.9954369200392
BAZ2B	-0.326105723976531	1.15328171042315	-9.483127717816	9.96990001550486e-20	1.31296120905469e-18	33.9891587358128
ZNF799	-0.174040706338216	0.452198175728543	-9.48282966973925	9.99407088083746e-20	1.31525744139323e-18	33.9867741877045
HJURP	-0.570872629375688	2.60683089163074	-9.48259701409188	1.00129789634501e-19	1.31685844549616e-18	33.9849128510019
TOR3A	-0.511735328348276	3.67906861904192	-9.47946200687405	1.02712481019311e-19	1.34991571622284e-18	33.9598346471749
ELK1	-0.460727192183625	3.56701487019361	-9.47920001908456	1.02931278813963e-19	1.351881556985e-18	33.9577391600615
MEX3A	-0.617905561240884	1.12548752892814	-9.47544261936885	1.06120554836016e-19	1.39283228222271e-18	33.9276903350377
TIGD7	-0.218702098412524	0.405755137205589	-9.47508207817193	1.06431684242019e-19	1.39597769862097e-18	33.9248074351605
CASD1	-0.388317346954018	1.60616819612974	-9.47428501470031	1.07122723669106e-19	1.40409851896486e-18	33.9184343580866
CDK19	-0.382616451318056	1.99357843515369	-9.4726278070321	1.08573760385775e-19	1.42216334026438e-18	33.9051850199725
IFT122	-0.418125564084668	1.75484572701397	-9.46845967810367	1.1231003189047e-19	1.47011724049657e-18	33.8718680305237
LMNB2	-0.516967085827295	5.12668138253892	-9.46692088829712	1.13721363201916e-19	1.48759425541421e-18	33.8595706360231
BLOC1S5	-0.324656677388096	2.05061872233733	-9.4651358214049	1.15380609402313e-19	1.50828868917481e-18	33.8453068310991
ZNF529	-0.2867813556749	0.801773713886228	-9.46487345440203	1.15626497661213e-19	1.51049197279163e-18	33.8432105114211
ZNF26	-0.181099901039056	0.539237688830339	-9.46327194365178	1.17138722514952e-19	1.52922409807286e-18	33.8304152703457
CHAMP1	-0.493529234429457	2.59200952938922	-9.45791445983871	1.22341422218299e-19	1.5960774722267e-18	33.7876226764265
POGLUT1	-0.38410751148892	1.96750510024351	-9.45531824528751	1.24944380084677e-19	1.62894775904789e-18	33.7668916155037
KMT2D	-0.528872448390932	2.41333992120759	-9.45333524530462	1.26969439331539e-19	1.65424493005001e-18	33.7510598038803
N4BP2	-0.349373035738478	1.25438572854092	-9.45186811263815	1.28488596423388e-19	1.67292152543251e-18	33.7393480419608
MAPKAPK5	-0.222258855459638	1.57062257831138	-9.45119382347763	1.29192825280717e-19	1.68096993852925e-18	33.7339657798152
FOXJ1	-0.822250526919347	0.602242460343313	-9.44958866841959	1.30884683192698e-19	1.70184944257882e-18	33.7211543008272
ZDHHC2	-0.780326195601945	1.37543600171457	-9.44948174511986	1.30998158930053e-19	1.70219164597733e-18	33.7203009506317
RSBN1	-0.321837046958318	1.78098711170459	-9.44899807918209	1.31512684147492e-19	1.70774117114397e-18	33.7164409176881
ZFP69B	-0.280500951903194	0.818439199582834	-9.44782856730462	1.32765106614821e-19	1.72285882537372e-18	33.7071078644845
ZNF827	-0.42998725400573	1.54604183608184	-9.44573634427705	1.35035216085155e-19	1.75115389783736e-18	33.6904133045076
ZMYND8	-0.447651207007077	2.68150840968064	-9.44552658811859	1.35264917271891e-19	1.75296870226944e-18	33.6887397304417
FUT10	-0.32229421771623	0.952434205752495	-9.44299279784452	1.38070421461165e-19	1.78814014001097e-18	33.66852550841
RRN3	-0.359969376755527	3.35534861924551	-9.44286417193514	1.38214368831167e-19	1.78881817314294e-18	33.6674994495775
LCORL	-0.213011511473911	0.84453261593014	-9.44194666043564	1.39245494880859e-19	1.8009698774988e-18	33.6601806712391
TUT4	-0.353620646128769	1.39421697458084	-9.44013899004227	1.4129936748403e-19	1.82632471671946e-18	33.6457627469282
ZSCAN12	-0.314129271442203	0.727534654956088	-9.43758182752048	1.44256189786848e-19	1.86330911808012e-18	33.6253701750899
KMT2C	-0.451735379035229	1.97449456186228	-9.4359931905888	1.46123914261812e-19	1.88618641476086e-18	33.6127032273834
PDE3B	-0.362513041980651	0.566703691413174	-9.4356583893609	1.46520579810903e-19	1.89005741328067e-18	33.6100338893466
KRT14	1.86454574586324	11.5398120604291	9.43468945534333	1.47674576459183e-19	1.903686124256e-18	33.6023090427666
APAF1	-0.383030721884588	1.38814794726148	-9.43366563660464	1.48903729597153e-19	1.9182650653248e-18	33.5941472263189
RCOR2	-0.677771605851349	1.09268683515768	-9.43356520303718	1.49024850626228e-19	1.91855987655255e-18	33.5933466096389
MEST	-0.818411818913043	2.78581954129541	-9.43293284164417	1.49789712946693e-19	1.92713642546042e-18	33.5883058109328
PIGW	-0.418738823456571	2.52172112936926	-9.42731537377411	1.56757303591872e-19	2.01545104618121e-18	33.5435371126415
DUSP19	-0.226371589785151	0.494261494187625	-9.42614345948018	1.58250883128931e-19	2.03331562336054e-18	33.5341998218917
DIDO1	-0.372425500487812	2.56236036380439	-9.42589879103834	1.58564483003436e-19	2.03600549181926e-18	33.5322505147726
SYNRG	-0.308902331192349	1.85561856384431	-9.42571846506732	1.58796007133699e-19	2.03641464219694e-18	33.530813855515
SLC11A2	-0.432085190162563	2.36343896505589	-9.4257115517732	1.5880488991633e-19	2.03641464219694e-18	33.5307587775955
GINS3	-0.373827979627846	1.92569548733533	-9.42325475240367	1.61992981033484e-19	2.07593367426768e-18	33.5111873428976
ZNF551	-0.35658729258986	1.28120278902794	-9.42301408001225	1.623086828541e-19	2.0786154597643e-18	33.5092702817565
ZNHIT6	-0.302895856125951	2.24239570049501	-9.41776897808497	1.69342424549134e-19	2.16727231418387e-18	33.4674992150603
EHMT2	-0.411498445612667	3.22708418271257	-9.41301263846583	1.75981474593473e-19	2.25076502869059e-18	33.4296345742052
SALL2	-0.509892996629861	0.767164102335329	-9.41273211378563	1.76380997600214e-19	2.25439848372525e-18	33.4274017676301
MON2	-0.320357584084588	1.70326699115768	-9.40996304387144	1.80373254951728e-19	2.30391737685235e-18	33.4053641365024
TRIM56	-0.482929733999117	2.74953285230938	-9.4089513360362	1.81854095812645e-19	2.32131404654965e-18	33.3973135913643
PIAS1	-0.297473030695674	1.97219266258882	-9.40837043958802	1.8270979499854e-19	2.33071345285531e-18	33.3926914494682
ZNF354C	-0.358392549611123	0.60980408239521	-9.40709000705689	1.84610075327139e-19	2.35341695244062e-18	33.3825038631716
LRIG2	-0.250865288342779	1.20865589876846	-9.40232473472815	1.9185586269944e-19	2.44419112754081e-18	33.3445981210919
PCM1	-0.455354275858482	2.57814493501796	-9.3923025315516	2.0802749139157e-19	2.64848559770363e-18	33.2649194281679
THAP10	-0.342819485931539	1.00914711579441	-9.38915188088258	2.13385111751698e-19	2.71492588437177e-18	33.2398833246639
TPD52	-0.643744624790022	3.16484020777645	-9.38836704471678	2.14740847068088e-19	2.73039631721338e-18	33.2336476715161
KDM3B	-0.490004400624446	3.29595374047505	-9.38747205709997	2.1629727939898e-19	2.74839679028112e-18	33.2265372910682
KIF20B	-0.469440371243668	2.05705942606587	-9.3871598688485	2.16842817613574e-19	2.75353720935833e-18	33.2240571700751
KIFC1	-0.595114291744128	3.82218246482036	-9.38675115185247	2.17559098195984e-19	2.76083767886131e-18	33.2208102816479
SRSF9	-0.33332469084796	4.63166688071457	-9.38413485987255	2.2220004502764e-19	2.81790057103234e-18	33.2000285371393
HDAC6	-0.355097222864238	2.10176992165269	-9.38376151569404	2.22870257233655e-19	2.82456594664067e-18	33.1970633175594
METAP1	-0.423467447269243	4.19508406262675	-9.38205175683395	2.25965231871694e-19	2.86193318965901e-18	33.1834849155058
SRSF11	-0.393532356138142	3.62826886541717	-9.38182762129426	2.26374103045869e-19	2.86472919112727e-18	33.1817050251135
SIMC1	-0.467168998346207	1.21027354072255	-9.3817699871648	2.26479358479289e-19	2.86472919112727e-18	33.1812473495604
THUMPD1	-0.35650987431288	3.01495739703593	-9.38010567126922	2.29539858719747e-19	2.90156209760302e-18	33.1680317797975
ZNF75A	-0.360513551131851	1.25309594751896	-9.37576460888766	2.37716836402079e-19	3.0029817690379e-18	33.1335691032064
KRAS	-0.472143088802779	3.00650422642315	-9.37538744432479	2.38440759821291e-19	3.01017972806065e-18	33.1305754085927
MFSD9	-0.324437813699809	1.98701118460878	-9.37301192851861	2.43050764212165e-19	3.06639626942091e-18	33.1117219960672
TBC1D5	-0.434294179719703	2.1044467512515	-9.37086522264662	2.47292649302204e-19	3.11789892890384e-18	33.0946874193294
DCLRE1C	-0.298765961252024	1.27031431737126	-9.37031072972639	2.48400196486342e-19	3.12984247572791e-18	33.0902878410948
RINT1	-0.362382093925008	2.58010819114371	-9.36932537042919	2.50380501209548e-19	3.15276027635233e-18	33.0824700384119
NIPBL	-0.450535594728965	2.91508761034531	-9.36910197414596	2.50831638174087e-19	3.15640585923963e-18	33.0806977008597
ANKRA2	-0.408098435667247	2.14497404961876	-9.36690855272608	2.55304142213044e-19	3.21061809235078e-18	33.0632975345233
IFT140	-0.398666084663363	1.51172173616168	-9.36632198044948	2.56513528707388e-19	3.22375110402528e-18	33.0586448052868
CD59	0.568595133608025	6.39307473594012	9.36578620920566	2.57623134519734e-19	3.23366033113211e-18	33.0543952112241
POLR3E	-0.305918145840616	2.30705899935928	-9.3657813822943	2.5763315285415e-19	3.23366033113211e-18	33.0543569262284
TTC27	-0.334633822023754	2.91893659766866	-9.36471746040081	2.59850787589085e-19	3.259400052418e-18	33.0459186897734
POLE2	-0.46639331484594	1.84135224348104	-9.36207167175589	2.65448011410794e-19	3.32747090041901e-18	33.0249371715
KANSL1L	-0.247594825413049	0.810580852123753	-9.36130020681831	2.6710244450816e-19	3.346062053396e-18	33.0188201148548
CSTF2T	-0.427079789278896	3.16149920590619	-9.3576996065246	2.74960202262261e-19	3.44229022447561e-18	32.9902751018228
POLG2	-0.345333719995021	1.40284551302794	-9.35599879832884	2.78751195380642e-19	3.48751495565915e-18	32.9767940252795
OTUD3	-0.341586865369722	1.12621112733533	-9.35528028006074	2.80368247332411e-19	3.50550055723559e-18	32.9710993660194
TYK2	-0.465656085087863	3.40123000087226	-9.35259084715137	2.86503857872183e-19	3.57827197696045e-18	32.9497868236574
MDM2	-0.489383299940596	2.57896882794012	-9.35256871010223	2.8655490895884e-19	3.57827197696045e-18	32.9496114153346
CWC22	-0.353063530212991	3.24562308350898	-9.35071298493374	2.90866673370894e-19	3.62979305490962e-18	32.9349081568505
POC1B	-0.302602069754413	1.30767815565868	-9.34866126498656	2.95708694690739e-19	3.68786130735002e-18	32.9186543735222
REPS1	-0.315334524791872	2.53651613762275	-9.34790511096831	2.9751327582868e-19	3.70799890040467e-18	32.9126647300786
SP2	-0.37336215950504	3.27981162757884	-9.34617683460898	3.01678931002349e-19	3.75751882810961e-18	32.8989759903298
FOXJ2	-0.41544906352798	2.79444382671657	-9.3447883930085	3.05067309046584e-19	3.79730053899285e-18	32.8879801818994
RO60	-0.363411974556864	2.13880488949102	-9.34388812774025	3.07284458764324e-19	3.82246208896004e-18	32.8808511135067
NCOA1	-0.484927976234023	2.50918709931737	-9.34375676567696	3.07609305966437e-19	3.82406731096405e-18	32.8798109168621
MAD2L1	-0.534256319245842	2.59551712295808	-9.34337658352773	3.08551382951755e-19	3.8333387462136e-18	32.8768004844686
PLD6	-0.511616738639531	1.55482564013174	-9.33962154498183	3.18011170726787e-19	3.94835229770766e-18	32.8470712175727
TTC3	-0.447072465799266	2.83220528022355	-9.33588787114718	3.27701986803492e-19	4.06453027345118e-18	32.8175194042248
U2SURP	-0.466016224314627	3.36664990790619	-9.33585647684223	3.27784699471869e-19	4.06453027345118e-18	32.8172709552306
SPIRE2	-0.465916821855274	0.767833173441118	-9.33515578046937	3.29636174647552e-19	4.0848949815144e-18	32.8117259201196
MRI1	-0.475300858086035	2.7287463127485	-9.33423203570934	3.32092863289856e-19	4.11272899178877e-18	32.8044162138873
JMJD7-PLA2G4B	-0.341854784471044	0.610723844898204	-9.33410195293851	3.32440271122378e-19	4.11442236693285e-18	32.8033868936194
TRNT1	-0.299689060156767	1.50837927134331	-9.3320761027667	3.37897351675362e-19	4.17890591895564e-18	32.7873580241002
C2orf49	-0.288163891092266	2.1893949687006	-9.33200944479449	3.38078410238091e-19	4.17890591895564e-18	32.7868306564036
SRSF2	-0.366289235831171	5.48638451493812	-9.33126385953969	3.40110156405123e-19	4.20136075559269e-18	32.7809321034798
AASS	-0.477886290454383	1.06720256056487	-9.32871999829165	3.4713375999919e-19	4.28541234689266e-18	32.7608093274348
CHTOP	-0.309897927283536	3.81472080347904	-9.32606562512441	3.54615729279052e-19	4.37501275604541e-18	32.7398164695009
LRRC57	-0.301232336290948	1.83242846100998	-9.32570649482051	3.55640217769859e-19	4.38488223045792e-18	32.7369765082538
SCYL2	-0.412276039821761	3.21854548474052	-9.32281285871075	3.64002602821637e-19	4.48515509975178e-18	32.7140967662708
SMARCB1	-0.360122682656887	5.17134006805988	-9.32096110560051	3.69455961669383e-19	4.54947978020369e-18	32.69945772217
S100PBP	-0.274295950896402	1.68055100020958	-9.32040831986409	3.71099534399569e-19	4.56683926075839e-18	32.6950880672039
WDR5B	-0.36398534471033	1.45643223805589	-9.32014365441458	3.71889014918199e-19	4.5736728346048e-18	32.6929960069004
FAM199X	-0.36058274599559	2.72641126890818	-9.316165408364	3.83958356815346e-19	4.71913575116659e-18	32.6615548021258
DIP2A	-0.320507018726955	1.72344415615369	-9.31449925599708	3.89127768392387e-19	4.77966372119705e-18	32.648389528811
B4GALT4	-0.745909587040204	2.59725703451297	-9.31102520349746	4.00129217173494e-19	4.91170560113032e-18	32.6209442671901
XXYLT1	-0.527449902364017	2.95900734721557	-9.30810699873678	4.096081962032e-19	5.02490456774403e-18	32.5978958006076
DDX17	-0.379076646865902	4.93496447313373	-9.30715454717488	4.12749873177188e-19	5.06026680674858e-18	32.5903742785645
RAD1	-0.393657070556323	2.31823994582435	-9.30645606215085	4.15069001450589e-19	5.08550664888959e-18	32.584858677247
TUBE1	-0.264382131115143	0.910635285269461	-9.3041397861193	4.22852350776168e-19	5.17762157408061e-18	32.5665702380315
ARNT2	-0.77642320597996	0.983056276620758	-9.3020891297352	4.29863728967327e-19	5.26017457815282e-18	32.5503817014899
ANAPC7	-0.345567915854342	3.33772935056487	-9.29957612334766	4.3861316838199e-19	5.3638792601755e-18	32.5305466471353
DNM2	-0.314750212710141	3.63094493064271	-9.29723773721136	4.4691302490795e-19	5.46195955973234e-18	32.5120932477673
KIAA0586	-0.259552066399881	1.28761536765269	-9.296356276159	4.50081903400372e-19	5.49724801338916e-18	32.5051380353369
CPOX	-0.444894316259314	3.11476328038922	-9.29228389245013	4.65013690739069e-19	5.67607336258377e-18	32.4730107102346
MTF2	-0.301840853160459	2.13022106668862	-9.29211213912035	4.65654114139877e-19	5.68034031802112e-18	32.471655953611
CEP295	-0.306387515908121	0.91130456807984	-9.29191059390624	4.66406738211833e-19	5.68596978606561e-18	32.4700662269048
ZNF140	-0.343249244668437	1.47739720034331	-9.29010978272848	4.73185172068302e-19	5.76500711821206e-18	32.4558630585864
CST6	1.35943250340455	3.42641816831537	9.28811062116921	4.80824587910229e-19	5.85442905354537e-18	32.4400977509171
BRAP	-0.237909350027283	2.73796145250699	-9.28343397985384	4.99176091532745e-19	6.07408664650125e-18	32.4032272728888
ICE1	-0.468637287019142	2.8341393370998	-9.28095471088406	5.09184679958373e-19	6.19201544183501e-18	32.3836861044342
FASTKD1	-0.341631467210674	2.2917470214511	-9.27886380553707	5.17779841143964e-19	6.29261997357911e-18	32.3672088075543
RCN2	-0.463743759192557	2.71199656621557	-9.2782023612681	5.20528677861919e-19	6.32209271059906e-18	32.3619968665221
CCDC47	-0.379566966036287	4.70285805965669	-9.27684525353735	5.26213906055469e-19	6.38717065585041e-18	32.3513041688679
CPSF3	-0.307809647521891	3.82551787750499	-9.27450959010022	5.36142936288143e-19	6.50364692279965e-18	32.3329039775715
SFI1	-0.349580650445136	1.17073320542315	-9.26875139293539	5.61421286752651e-19	6.80605693996231e-18	32.287555252749
LRRC37B	-0.211062322493225	0.78526819411976	-9.26855159395958	5.6231927930996e-19	6.81271434548606e-18	32.2859820907093
ZFP69	-0.258672477302041	1.17240741969261	-9.26692708845234	5.69673607718203e-19	6.89753599425698e-18	32.2731920695627
LRIG1	-0.781504635470049	2.2221548801517	-9.26623933987224	5.72815764972619e-19	6.93128369883225e-18	32.2677777786566
USP42	-0.31928154257679	1.83241007900599	-9.26374962546664	5.843349365407e-19	7.06629183321354e-18	32.2481799064848
RPP25	-0.766829653562034	2.88644247388024	-9.26341064469942	5.85920948105731e-19	7.081086705758e-18	32.2455118949552
ERCC6L2	-0.298382749445827	1.1846413896507	-9.26224833670704	5.91391567169782e-19	7.14278126581685e-18	32.2363642552026
DRC3	-0.170088413997791	0.361186932512974	-9.26144822566023	5.95186816527715e-19	7.18417708701253e-18	32.2300676617425
CENPK	-0.519462087375524	1.4354890123493	-9.26024096417025	6.00959064460516e-19	7.24937030816176e-18	32.2205676630887
FAM193A	-0.336185362629178	2.25451935214371	-9.25996050521785	6.02307934415165e-19	7.26115676489393e-18	32.2183608431393
SLC25A42	-0.45794088783971	1.44765537716567	-9.25900403574432	6.0693068093004e-19	7.31237273199487e-18	32.210835119787
DROSHA	-0.392543906897305	3.01687934097006	-9.25337213945675	6.34872013120711e-19	7.64429742062114e-18	32.1665331768458
SPTLC3	0.612162188906482	1.22753123036128	9.25181065027613	6.42842126951724e-19	7.73549398605494e-18	32.1542534695152
TENT4A	-0.417365631768981	3.06532956297605	-9.25117910599978	6.46093721407958e-19	7.76983397727674e-18	32.1492873574309
PARP2	-0.418146100498379	2.62888757259681	-9.2493197232088	6.55761924255179e-19	7.8812494650484e-18	32.1346675970609
PCMTD2	-0.453048658508019	2.52999634471657	-9.24701826429459	6.67927487131297e-19	8.02252387679842e-18	32.1165747996317
CCAR2	-0.414288254906421	3.64496409459082	-9.24692682251784	6.68415441418373e-19	8.0234502586975e-18	32.1158560005977
FAM186B	-0.0652755478814599	0.114283620429142	-9.24539901007715	6.76620639879788e-19	8.11695399069549e-18	32.103847023306
SRCAP	-0.335765325778633	3.66738605447705	-9.2449497893517	6.79052131881026e-19	8.13842766701198e-18	32.1003163057068
CNOT9	-0.346101467085963	3.7117833516507	-9.24491439259972	6.79244090999976e-19	8.13842766701198e-18	32.1000381047795
PBRM1	-0.424307248249944	2.45648303419561	-9.24474464200607	6.80165407979899e-19	8.1444699067121e-18	32.0987039596968
TTF1	-0.349943933719748	2.60111169240319	-9.24240052581964	6.93015350882712e-19	8.29325355560011e-18	32.0802822814251
MTA1	-0.430010595536774	3.01830714076447	-9.24149419504988	6.98047880559997e-19	8.34836197632378e-18	32.0731605948776
E2F5	-0.352060806005386	0.784820790467066	-9.23244927791433	7.5029740492808e-19	8.9677529487426e-18	32.0021152701903
LATS1	-0.411552714800255	2.25402169173852	-9.22949961624635	7.68160447688245e-19	9.17564131091831e-18	31.9789571238487
STEAP2	-0.508120694055303	1.20506584585629	-9.22889364528022	7.71882022531775e-19	9.21445959660487e-18	31.9742002210721
ETV3	-0.475500277229506	3.09362166504192	-9.22815808190596	7.76423497504867e-19	9.26301216021383e-18	31.968426308018
GLB1L2	-0.632412194886666	0.74641230201996	-9.22777553121837	7.78795874210173e-19	9.28564311558284e-18	31.965423548659
TNRC18	-0.462451599160144	3.47117493044711	-9.2271132462158	7.82920004668562e-19	9.32912000681941e-18	31.9602252757156
MLH3	-0.286442780035692	1.35941223343513	-9.22491823026943	7.96743936017449e-19	9.48805431123219e-18	31.9429984884897
SLC4A11	-0.848773819977054	2.21721731700399	-9.22096717292629	8.22239266995824e-19	9.78569950300332e-18	31.9119973514655
HADH	-0.490938603117821	3.75927274913573	-9.2186249876764	8.37732728301509e-19	9.96401960032185e-18	31.8936243248491
CD151	0.559416085118841	5.91738562233533	9.2174236901773	8.45791117356753e-19	1.00537434704671e-17	31.8842021538
APPL1	-0.426556095538145	2.66302312715569	-9.2158927991762	8.56171812704149e-19	1.01709461691679e-17	31.8721961317628
KDM5A	-0.42658360243203	2.83178316926547	-9.21312454716314	8.75264291709406e-19	1.03914356334861e-17	31.8504896818527
ZNF217	-0.568533055090434	3.21867847298802	-9.21114804886545	8.89153576157234e-19	1.05499206211123e-17	31.8349943647499
KNSTRN	-0.455089610321531	2.84198120070659	-9.21106066121085	8.89772682868006e-19	1.05508564034075e-17	31.8343093188575
IRF2BPL	-0.481313514555109	3.67790133325549	-9.21040795114703	8.94410399938033e-19	1.05994145089744e-17	31.8291927651162
RLF	-0.392342761754049	2.58310080585828	-9.20648347932685	9.22804190106657e-19	1.09292697591164e-17	31.7984344860085
LZTS3	-0.593880712674103	1.43880680352894	-9.20634287404134	9.23837878584971e-19	1.09348810719785e-17	31.797332656044
SENP7	-0.373616307539994	1.37966248513573	-9.20601812352783	9.26229734445624e-19	1.09565516133998e-17	31.794787848137
FAM83E	-0.969260297274352	1.85661503169062	-9.20591426126374	9.26995995808072e-19	1.09589780860361e-17	31.7939739767418
DUSP16	-0.483585408646131	3.11476720903393	-9.20494663598178	9.34165060102e-19	1.10370499841452e-17	31.7863919151847
UGT8	-0.869533233321718	0.987696205213573	-9.20375578212419	9.43063436765314e-19	1.11354467472954e-17	31.777061467067
ORC6	-0.474678221569689	1.92095257538723	-9.20315702760082	9.47569160001603e-19	1.11818886373603e-17	31.7723704940458
ADAMTS17	-0.376745096523795	0.650980281305389	-9.20161402296937	9.59279041711374e-19	1.13132365245309e-17	31.7602827415491
GTF2I	-0.566837735130036	2.25058204665469	-9.20027627255853	9.69547185301955e-19	1.14274330289361e-17	31.74980409332
HAUS8	-0.376327511733039	1.55996957163872	-9.19940563563559	9.76288326790498e-19	1.14999463342693e-17	31.742984942114
JOSD1	-0.382988246639833	4.51537319141118	-9.19923109518809	9.77645329845544e-19	1.15089893260298e-17	31.7416179316337
CFAP97	-0.462195822074187	2.57891978924152	-9.19796729835192	9.875268975655e-19	1.16183134394303e-17	31.7317203529268
MANEA	-0.453261581072505	1.98024034636527	-9.19176753839734	1.03745420568396e-18	1.21964863303666e-17	31.6831801399671
CHD3	-0.484284370901638	4.17569800363473	-9.19171120813667	1.03791911321399e-18	1.21964863303666e-17	31.6827392158882
MAP3K13	-0.483259291019439	2.20483844783832	-9.1903184954461	1.04947937000626e-18	1.23249140686844e-17	31.6718383921754
GPN3	-0.36087311318453	3.0620837782994	-9.18883925000732	1.06189758872802e-18	1.24632571561648e-17	31.6602615554902
ZNF766	-0.28533569595507	1.61900850481038	-9.18805700198471	1.0685232612873e-18	1.25334890648294e-17	31.6541400781649
AK7	-0.274676562950675	0.332791134047904	-9.18789433218405	1.06990621586976e-18	1.25421779087254e-17	31.65286715301
GGA3	-0.298136567516789	2.67294593641118	-9.18765861977428	1.0719132964927e-18	1.25581683746266e-17	31.6510226825468
COG7	-0.313390972436776	2.50687991000998	-9.18624425112274	1.08403515421319e-18	1.26925698811652e-17	31.6399558275647
PRRC2A	-0.449828791366544	5.10062319420958	-9.18089633881723	1.13110942460688e-18	1.32358101033987e-17	31.5981215308439
UTP18	-0.337177659985259	3.97705459304391	-9.18077006808292	1.13224503322812e-18	1.32411649694283e-17	31.5971339809286
HBS1L	-0.298583434722028	2.3443291312994	-9.1799617373535	1.13954151201163e-18	1.33132397553361e-17	31.5908123410329
CRTC3	-0.372423739175685	2.04437791693214	-9.17993634482779	1.13977147316549e-18	1.33132397553361e-17	31.5906137623752
HHAT	-0.403160910715621	1.00624613617565	-9.17969314626585	1.14197627079769e-18	1.33310200649605e-17	31.588711882145
ZNF275	-0.463194437340405	1.59665877880439	-9.17627467520487	1.17341831384344e-18	1.36898803281734e-17	31.5619822740132
ZNF420	-0.402805040949717	0.837907660934132	-9.17393156521027	1.19546331143531e-18	1.39387453566158e-17	31.5436651794088
WDR62	-0.408215365636547	1.49121907903593	-9.17242840292666	1.20982121270117e-18	1.40977376396502e-17	31.5319160645136
C5orf22	-0.404353061490119	2.80072961232335	-9.17228101633507	1.21123818129105e-18	1.41058328447312e-17	31.5307641254285
PDE5A	-0.419821078295944	0.875825567253493	-9.17099493964329	1.22367243049853e-18	1.42421469413804e-17	31.5207130088906
SENP5	-0.42187558652064	2.98934933245709	-9.17026751135362	1.23076136362381e-18	1.43077273226879e-17	31.5150283583138
HERC1	-0.386848898058862	1.84566285139521	-9.17026639818224	1.23077224281186e-18	1.43077273226879e-17	31.5150196594332
OXR1	-0.4594131645418	2.52485004967864	-9.16785175864877	1.25459648317335e-18	1.45760079216987e-17	31.496152217767
PRKRA	-0.376320755469933	3.29772425226547	-9.16603296496297	1.27284286275627e-18	1.47792039890784e-17	31.4819429097456
MBNL1	-0.408892560787562	4.02230427438323	-9.16502830327099	1.28303420612393e-18	1.48886857074275e-17	31.4740948586866
LUC7L3	-0.455033539418152	3.12639405002595	-9.16271239654489	1.30683582294984e-18	1.51558810108138e-17	31.4560061674891
KRT16	1.7521187870193	10.2456167912854	9.16205231787706	1.31369948219065e-18	1.52264396956578e-17	31.4508511318855
FBXL12	-0.328119846625901	2.68820668184431	-9.16148166991351	1.31966198880899e-18	1.52864760625383e-17	31.4463947385492
MRPL30	-0.355174802414177	3.51430880616168	-9.15942593128144	1.34136477130525e-18	1.55286627051521e-17	31.4303423781663
DAG1	-0.465455238982078	4.1979267002495	-9.15786407876283	1.35808950307047e-18	1.57129668216625e-17	31.4181482691672
EPRS1	-0.360494960503708	4.74967606854491	-9.1560946370399	1.37728681471187e-18	1.59256432749099e-17	31.4043352006509
MEX3D	-0.460445206381436	3.26601153162275	-9.15327577475616	1.40842628595646e-18	1.62760741803134e-17	31.3823337965556
GPR75	-0.225861729813117	0.465712494319361	-9.15231166462591	1.4192358747033e-18	1.63912931005058e-17	31.3748099595741
BICDL1	-0.620912852910522	2.16171122585429	-9.15223150517534	1.42013831267495e-18	1.63920220133225e-17	31.3741844271229
ZNF765	-0.196602924620762	0.722851841143713	-9.14856044446958	1.46208200188728e-18	1.68661910790659e-17	31.3455411057602
PPTC7	-0.471902039967525	3.59734201360878	-9.14845970684576	1.46325011146005e-18	1.68697016982378e-17	31.3447552192341
GSR	-0.896654106888694	4.45063722161876	-9.14833011789368	1.46475412792218e-18	1.68770785358821e-17	31.3437442632915
GCC2	-0.309893597276923	1.34990289033134	-9.14801165561264	1.4684567267354e-18	1.69097640761452e-17	31.3412599023778
FOXO3B	-0.222538872935479	0.527670646205589	-9.1472567142698	1.47727112232827e-18	1.70012404355163e-17	31.335370763846
FAM117A	-0.536311472589382	1.85744255643313	-9.14579352730221	1.49450418857611e-18	1.71894386353895e-17	31.3239577347377
DENND11	-0.573707427250772	2.24235778577046	-9.14536524865798	1.49958591730106e-18	1.72377357062329e-17	31.3206173570779
SCYL3	-0.295318127496996	1.36423828225749	-9.14423300060907	1.51310315621699e-18	1.73828850828928e-17	31.311786875918
WDR82	-0.390506248011408	4.34211014927745	-9.1439335189288	1.51669862726976e-18	1.74108253139424e-17	31.309451327595
INTS6L	-0.360682713642714	0.976314887269461	-9.1438819821697	1.51731821220328e-18	1.74108253139424e-17	31.3090494167093
CDC45	-0.597297604911541	3.13671809330339	-9.1389766535888	1.57745308672023e-18	1.80902282933917e-17	31.2708024512594
ZSCAN21	-0.331794040226826	1.54724835593613	-9.13692554647158	1.60329221594222e-18	1.83757611369435e-17	31.2548142509273
CEL	-1.18182147746925	1.19382517692216	-9.13556845472421	1.62061837194124e-18	1.85634468058724e-17	31.2442372441054
HOXB3	-0.558011403077866	0.789078772706587	-9.13466629584007	1.6322388303749e-18	1.86855945821933e-17	31.2372065472966
ZNF131	-0.380547062331832	2.26404857646507	-9.13413257380377	1.63915236991914e-18	1.87537467981961e-17	31.2330473821124
YBX2	-0.664105010282085	0.621568457305389	-9.13169583466873	1.67108683134113e-18	1.91079190960728e-17	31.2140606693085
ENOX2	-0.337152929358692	2.50480462052295	-9.13146099803532	1.6741968242457e-18	1.91322785122987e-17	31.2122310474208
NKRF	-0.329343781046206	2.19199177522555	-9.12889099647413	1.70860883532026e-18	1.95141114349735e-17	31.1922102497757
FBXO11	-0.446358424191145	2.36277712116168	-9.12852812230895	1.71352378347413e-18	1.95588074174458e-17	31.1893837149141
ICA1L	-0.169536483347445	0.253364266798403	-9.12839871581404	1.71527991448852e-18	1.95674163142294e-17	31.1883757485768
ARL14	0.823403078674524	1.26089255218363	9.12775674783793	1.72401823194075e-18	1.96556194219515e-17	31.1833755155324
THNSL1	-0.428888997934917	1.37534927658483	-9.12389313956777	1.77754770522963e-18	2.02540879131475e-17	31.1532874968193
HERC2	-0.417532788274289	2.25784320070659	-9.12271839098787	1.79414757411215e-18	2.04313131909098e-17	31.1441408904514
PNPT1	-0.427512576089681	3.0332578095988	-9.1198158744423	1.83582299764334e-18	2.08937197808709e-17	31.1215454616038
TTC5	-0.3045733517468	1.30587826134132	-9.11888400286026	1.84940540112812e-18	2.10360439627445e-17	31.1142921409861
NNT	-0.598423261040892	2.6493349534012	-9.11712778676482	1.87527404629204e-18	2.13178708522023e-17	31.1006238843986
PTER	-0.416681922170778	1.85986943977645	-9.11488697567716	1.90880157926845e-18	2.16863844346206e-17	31.0831868536224
PRRC2C	-0.506072224501403	4.05897772184631	-9.1130383885628	1.93690693047835e-18	2.19929025303733e-17	31.0688042425712
G2E3	-0.362694872994854	1.61216022446707	-9.10961839245948	1.98998828554796e-18	2.25824934437837e-17	31.0422010426976
ACTR1B	-0.466837538071519	4.23177681630539	-9.10538910879128	2.05762660555646e-18	2.33364968678965e-17	31.0093124725916
COMMD2	-0.421345799711839	3.13875222787625	-9.10461531080323	2.07024595951306e-18	2.34659916362682e-17	31.0032962951046
CARM1	-0.434250686192408	3.94725760172854	-9.10244034951001	2.10612791345448e-18	2.38588620358271e-17	30.9863882117799
LARP4	-0.336688302924877	2.94868028203992	-9.10185809138685	2.1158379261822e-18	2.3954965042515e-17	30.9818622440244
CBX6	-0.766383751185639	2.97140002692415	-9.10115816636078	2.12756890317132e-18	2.40738242635782e-17	30.9764219097494
DPY19L4	-0.401126068984403	2.33960724298802	-9.09961526463933	2.15365643464854e-18	2.43415714215096e-17	30.9644303928586
CACYBP	-0.409907505840511	4.0006494641497	-9.09961127553752	2.15372429167274e-18	2.43415714215096e-17	30.9643993912215
RALGPS1	-0.354059752350131	0.622827611864271	-9.09949690041485	2.15567078233828e-18	2.43494796871409e-17	30.9635105195546
ACTR1A	0.297461410848659	5.15372891469461	9.09516422155275	2.23070350847967e-18	2.51824505899468e-17	30.9298447765136
KIF18A	-0.46088258152213	1.77558194156287	-9.09265826201395	2.27527599062876e-18	2.56707915060541e-17	30.9103782188622
BCL2	-0.633102338673713	1.11520897270459	-9.09225707622069	2.28249316320836e-18	2.57373507375631e-17	30.9072621211877
KLK5	2.05388698372312	4.39955985142315	9.09121401375072	2.30136371412483e-18	2.5935160609843e-17	30.8991608868405
USP22	-0.432873359865577	4.60521582108782	-9.0895339291522	2.33208431024029e-18	2.62662090997652e-17	30.8861134393818
ZIC5	-0.480780950893341	0.787212817636727	-9.08399376738105	2.43629321277343e-18	2.74240959339856e-17	30.8431010488669
USP8	-0.271182167036958	1.7325820214491	-9.08254587191142	2.46427943912953e-18	2.77231436902072e-17	30.8318630504871
ZBTB21	-0.351937931348925	1.72389110388024	-9.07997983172024	2.51466244971065e-18	2.82736658853478e-17	30.8119495962042
CDCA3	-0.487486180934784	2.13767495018363	-9.07938241671609	2.5265380403593e-18	2.83851187826809e-17	30.807314004421
USP6NL	-0.385200076049599	1.57211697238922	-9.07933505400358	2.52748190287159e-18	2.83851187826809e-17	30.8069465067432
GEMIN4	-0.364515764883575	3.20125679453094	-9.07908356080565	2.53249960983017e-18	2.84251249310249e-17	30.8049951388077
GNA13	-0.483448384355626	3.96279407241317	-9.07877486323685	2.53867212657558e-18	2.84780394210345e-17	30.8025999676709
MSRB1	0.582310256909288	4.65927761422156	9.07827242357216	2.54875045856802e-18	2.85670150338956e-17	30.7987016844911
FABP5	1.44107997794591	7.29451110878443	9.07822646294091	2.54967434883467e-18	2.85670150338956e-17	30.7983450970269
RBM15B	-0.320787532408659	3.4815376794511	-9.07816094130257	2.55099202350814e-18	2.85670150338956e-17	30.7978367469097
AUTS2	-0.523040766939679	2.39390760083433	-9.07711085519325	2.57220205234567e-18	2.87880264082011e-17	30.7896900040386
CELF1	-0.293112475479873	3.51246917158683	-9.07184986453815	2.68112334316419e-18	2.99898848178675e-17	30.7488845113865
NELFCD	-0.370746095257322	3.86482806427345	-9.06984752429125	2.72376836513399e-18	3.0442346019881e-17	30.7333583317855
CPA4	1.18668245468799	2.6890077633992	9.06980453375032	2.72469128739129e-18	3.0442346019881e-17	30.7330250093074
CCNF	-0.490934712014425	2.63705371251497	-9.06948068780805	2.73165358223772e-18	3.05026840829632e-17	30.7305141413919
SON	-0.424689930345239	4.1857176266986	-9.06808456608627	2.76187074808698e-18	3.08224775486507e-17	30.719690354785
AADAT	-0.43501125450224	0.781650387638723	-9.06725889418147	2.77989681999383e-18	3.10059308363675e-17	30.7132896857772
TTBK2	-0.275764896111799	1.05182964259681	-9.0657829995232	2.81240928745132e-18	3.13505821220733e-17	30.7018494816761
LRRC37A2	-0.147928376345731	0.366348789776447	-9.06571087627042	2.81400770404478e-18	3.13505821220733e-17	30.7012904618914
REXO1	-0.343754106715167	2.94925463106786	-9.06526220641033	2.82397148142931e-18	3.14436505315361e-17	30.6978129402588
WEE1	-0.517766424356168	2.51575307074052	-9.06455494535245	2.83974887617051e-18	3.16013080066154e-17	30.6923313966968
TOGARAM1	-0.301532936423764	1.18717235812176	-9.06409225546325	2.85011764043001e-18	3.16986318437347e-17	30.6887455388423
MED13	-0.417791337620148	2.85647247962475	-9.06257529474061	2.88437600966346e-18	3.20613907050241e-17	30.6769899755736
CNKSR3	-0.316351371132232	0.97352915441517	-9.06073319091029	2.92652590931943e-18	3.25114055796408e-17	30.6627166363773
QRICH1	-0.302383078636262	3.37102767536926	-9.05879422594475	2.97155109364125e-18	3.29928327793141e-17	30.6476950238301
SRSF4	-0.333772736244182	4.90075670172056	-9.05783475099109	2.99408432792913e-18	3.322412893435e-17	30.6402625997604
RLIM	-0.357855421136	2.95121127246906	-9.05418503376329	3.08135441684405e-18	3.41731128682364e-17	30.6119957829787
ZRANB3	-0.168958632842205	0.611692732449102	-9.05411221591042	3.08312098479263e-18	3.41732989971624e-17	30.6114318965944
TEX261	-0.341657275732329	4.15660198657086	-9.05376606262098	3.09153242105198e-18	3.42470948287834e-17	30.6087514015837
PLEKHA1	-0.432436439614778	1.98401300774651	-9.05346225641828	3.09893355578963e-18	3.4309621510528e-17	30.6063988887121
CBS	-0.16244558855145	0.137049961187625	-9.05191294920378	3.13695055477904e-18	3.47108466486316e-17	30.5944027613285
MKS1	-0.30508311179398	1.9956654760519	-9.05152085932759	3.14664468244935e-18	3.47983978755582e-17	30.5913670827515
PGBD2	-0.301661735029479	1.36263461990619	-9.05067300065106	3.16770889930488e-18	3.50115194133697e-17	30.5848030262588
C2orf42	-0.236289092877878	1.69987276020359	-9.04971273899223	3.19173432043097e-18	3.5257110451367e-17	30.5773692866787
TYMS	-0.705036034897416	3.74873224406188	-9.04877707205763	3.21531793338476e-18	3.54901369810691e-17	30.5701264876655
RBM26	-0.322963437911267	2.48677448258683	-9.04873177472974	3.21646402747016e-18	3.54901369810691e-17	30.5697758642918
NOL8	-0.349883874505171	2.41601195214371	-9.04718594650959	3.25581932677918e-18	3.59040945522289e-17	30.5578111552027
HDHD5	-0.404601736139086	3.13239359694012	-9.04592121799826	3.28837244822679e-18	3.62426150755469e-17	30.5480232474221
SMG8	-0.378210635973887	2.52966545162275	-9.04460052284744	3.32271013042623e-18	3.66004110813448e-17	30.5378032531512
ERCC4	-0.258190511868489	1.10512404170659	-9.04378158837762	3.34418027375285e-18	3.68161447273918e-17	30.5314665933249
ATP6V0D1	0.355989912964867	3.98179483307585	9.04337404966274	3.35491592023361e-18	3.69135255899506e-17	30.5283133389987
TIGD3	-0.266152652701746	0.419935706896208	-9.04224900012365	3.38473016313965e-18	3.72205968953363e-17	30.5196090081896
HAT1	-0.373119864984695	3.14030206780639	-9.03841649173462	3.48827584688156e-18	3.83376630779949e-17	30.4899633242236
NR2C2AP	-0.547282006958429	3.66087415412176	-9.03788376762846	3.50291496476602e-18	3.8476900597233e-17	30.4858432456266
ZNF417	-0.247298273987375	0.832302730151697	-9.03507750233069	3.58104052235474e-18	3.93053460204412e-17	30.4641425164836
ZNF543	-0.29397393024716	1.25922086023752	-9.03503058348079	3.58236128604123e-18	3.93053460204412e-17	30.4637797361224
MBLAC2	-0.2666452016881	0.929234930261477	-9.03457378428046	3.59524539979926e-18	3.94245607288487e-17	30.4602477982139
P4HTM	-0.484577025159358	1.17859597157884	-9.03326475539859	3.63242151483639e-18	3.98098721575503e-17	30.4501271925937
DMC1	-0.296149050260579	0.448693060654691	-9.02988485208853	3.73017944505751e-18	4.08583312181565e-17	30.4240007269953
JPH1	-0.642601703925342	1.54671062392814	-9.02932734543149	3.74655278341895e-18	4.10146725673611e-17	30.4196919055657
FAM72B	-0.229215958210957	0.561778654738523	-9.02742700763024	3.80290008136274e-18	4.16082008902041e-17	30.4050061323594
IFT80	-0.3666123929099	1.33118626207984	-9.02581886849876	3.85123825541255e-18	4.21134843942929e-17	30.3925801981934
ANKRD40	-0.386008676919595	3.2074118794491	-9.02573832823593	3.85367510416229e-18	4.21165499632286e-17	30.391957913232
SLC35A3	-0.432184498414826	2.2043292729022	-9.02445475220344	3.89271803190607e-18	4.25194536706518e-17	30.3820410505752
EP300	-0.600784066515844	3.49324123090619	-9.02283606632989	3.94251292411996e-18	4.30392830676707e-17	30.3695365850695
ABCC4	-0.466174722988114	1.62729232981836	-9.01978221110819	4.0381808121215e-18	4.40590342238731e-17	30.3459497189257
ZNF322	-0.317247251138907	0.818944326275449	-9.01935154177173	4.05185600556831e-18	4.41835554376042e-17	30.3426238471301
NPAT	-0.366937370363807	1.71003213922754	-9.01913555611974	4.05873152803343e-18	4.42338318875518e-17	30.3409559269162
AFG3L2	-0.403457913426741	3.51289533408583	-9.0186638454807	4.07378779583374e-18	4.43731598731918e-17	30.3373133045608
GNPTAB	-0.441044411983987	2.76419718700998	-9.01483271598512	4.19813772907155e-18	4.57021348097923e-17	30.3077338013884
NKTR	-0.376856423601993	1.42493956390619	-9.01444150794766	4.21104502147396e-18	4.58171082280704e-17	30.3047138583835
NSRP1	-0.299302991912348	2.84094251166866	-9.01350530065333	4.24209345446379e-18	4.61292233661904e-17	30.2974871584683
ZNF45	-0.348429899055894	1.61804006640719	-9.01316022297506	4.25359471067521e-18	4.62285501944835e-17	30.2948235972246
EPB41L1	-0.826570573626455	2.82146448865269	-9.01264949954459	4.27067353791729e-18	4.63883504980671e-17	30.2908815957234
SPIN1	-0.460759884959901	4.10524982172056	-9.01160653017154	4.30576210213198e-18	4.674348741225e-17	30.2828319705973
ATXN7	-0.344886186309239	1.69326409305988	-9.01026386208135	4.35135397547305e-18	4.72121906338826e-17	30.2724702601485
PRPF8	-0.438631465349146	4.8288990804012	-9.00792097486202	4.43205702793295e-18	4.80611181318881e-17	30.2543922626898
TSN	-0.311836888574016	4.39307474667465	-9.00780332587776	4.43614841080219e-18	4.80787893801148e-17	30.2534845581998
SWT1	-0.235690560965883	1.11864098540918	-9.00754806340707	4.44503832932316e-18	4.81484185089746e-17	30.2515151451679
ILDR1	-0.774164861417878	1.56759473043912	-9.00555188995204	4.5151692548043e-18	4.88809620545055e-17	30.2361155575543
KRTCAP3	-1.16648189300632	3.47843506932735	-9.00516716502025	4.52881105402123e-18	4.90014847008502e-17	30.2331478584159
USP2	0.693849248123505	1.39295989313972	9.00332756897695	4.59460669443256e-18	4.96858630909568e-17	30.2189588046097
THSD1	0.799133778974236	2.60743266166667	9.00224261867059	4.63385418637623e-18	5.00825524404691e-17	30.2105914130664
FSTL3	1.0085553657976	3.75971031623752	9.00187056260475	4.64738940060081e-18	5.02010591779501e-17	30.2077221963077
KATNAL2	-0.305362921082251	0.385601729644711	-9.00177090124531	4.65102167347773e-18	5.02125225445108e-17	30.2069536437145
SVIP	-0.626276799615687	0.9454432400998	-9.00113581751616	4.67423414671564e-18	5.04352446880423e-17	30.202056249955
PPP1R12A	-0.355841301802497	2.46208041161078	-8.99964658712995	4.72911671227902e-18	5.09992542191106e-17	30.1905731521592
GRB2	-0.279909230253577	5.03080591214571	-8.99882129150921	4.75980557165752e-18	5.13018779329312e-17	30.1842100844583
MIS12	-0.388579437335573	2.87095323884631	-8.99853978363851	4.77031855831584e-18	5.13868292575335e-17	30.1820397416712
ARMCX3	-0.7301858427273	2.64584240096806	-8.99501548319622	4.9038963095441e-18	5.27966344682449e-17	30.154872557116
MAP7D1	0.494803127027614	5.55155311814571	8.9945681060152	4.92111549536811e-18	5.29528295452007e-17	30.151424483302
MDFI	0.715856980822195	4.76185817603992	8.9941477259349	4.9373501324387e-18	5.30973253818003e-17	30.1481845969316
ITPKA	-0.565453703152948	1.03409210713772	-8.99407971613837	4.93998157802003e-18	5.30973253818003e-17	30.1476604529055
PAPOLA	-0.333677732955854	3.85597057152495	-8.99328666472912	4.97076913794701e-18	5.33988565809159e-17	30.1415487034203
SOX4	-0.764042831403598	3.92963003066467	-8.99318132535493	4.97487285263799e-18	5.3413560644321e-17	30.1407369215903
MGME1	-0.46872867824437	3.84201351547106	-8.99214193175828	5.01554486037801e-18	5.38206544632871e-17	30.1327273601777
TRIM2	-0.804735011794739	2.09293562026747	-8.99050318250864	5.08033964951977e-18	5.44860150220324e-17	30.1201005208486
PDLIM7	0.603718102611735	4.27104913087824	8.98976047604611	5.10997790874759e-18	5.4773802721098e-17	30.1143783878374
POLG	-0.352058874393822	3.39545369587425	-8.98762818848734	5.19602304979973e-18	5.5665567834662e-17	30.0979522099109
FAM184B	-0.196016188325972	0.166877511047904	-8.98579335748331	5.27121201668903e-18	5.64401155076407e-17	30.0838197484197
ETV6	-0.490735610684424	2.98179685038323	-8.98235065670269	5.41520776109125e-18	5.79501411364998e-17	30.0573085613794
HMGB2	-0.68889680879209	5.17658340679441	-8.98203198062749	5.42873213729924e-18	5.80630551158019e-17	30.05485490427
SETMAR	-0.406798076471435	1.50831204835928	-8.98139987491534	5.45565726327021e-18	5.83190948832332e-17	30.049988170719
DHFR2	-0.369656124207857	1.42784019998004	-8.97885680134702	5.56532428678252e-18	5.94588530201655e-17	30.030410930266
RFX5	-0.51140047761029	3.255335917002	-8.97845556880945	5.5828251712976e-18	5.96132179308049e-17	30.0273225028422
FAF1	-0.317858107033264	2.96071729481038	-8.97828916883106	5.59009914781273e-18	5.96582712332145e-17	30.0260416930766
DEPDC1B	-0.482674812114249	1.97434510813772	-8.97558505446559	5.70963004832503e-18	6.09006416405176e-17	30.0052300488975
SLC27A2	-0.584097664219378	0.76562271560479	-8.97442762523309	5.76156240602814e-18	6.14123547515783e-17	29.996323520331
RNF43	-0.48836133585762	2.11841093513573	-8.9743759070444	5.76389381769806e-18	6.14123547515783e-17	29.9959255632465
USP13	-0.541708850664498	1.53469559624551	-8.97218172009716	5.86367100983351e-18	6.24413821276164e-17	29.9790434273612
GIT1	-0.406078641546477	4.22224363079242	-8.97087989327254	5.92367579769323e-18	6.30459881901628e-17	29.9690285417408
PHOSPHO2	-0.306972463902864	0.883871980067864	-8.9685025962559	6.03482485043943e-18	6.41939702228116e-17	29.9507428236873
ARIH1	-0.272739195868285	1.98377764956487	-8.96764570370776	6.07539251521918e-18	6.45903189015953e-17	29.9441526253728
LRRC4	-1.14527444830224	1.88325084778443	-8.96624025777544	6.14251555806874e-18	6.52684052497729e-17	29.9333445899769
TNRC6A	-0.319585604185525	2.13648305315569	-8.96393087619859	6.25440777748557e-18	6.64211984199528e-17	29.9155878420228
DDHD2	-0.490978439596041	1.8316280440519	-8.96214250894013	6.34244050490891e-18	6.73194907939516e-17	29.9018394202067
PCCA	-0.366095973483169	1.43081894497006	-8.95993691063664	6.45270246609675e-18	6.84526231194294e-17	29.8848861787146
TWNK	-0.393931207250026	2.7129695428024	-8.95961703781045	6.46885028599963e-18	6.85866699704521e-17	29.882427739228
NAF1	-0.281964840388413	1.55754256576447	-8.95900162501819	6.50003016140227e-18	6.8879863837323e-17	29.8776980528957
INO80D	-0.256338571140057	1.23864794782834	-8.95811923450044	6.54499622506105e-18	6.93064656029059e-17	29.8709169480654
INPP5F	-0.486030240516063	2.24040209899202	-8.95807252648177	6.54738499935286e-18	6.93064656029059e-17	29.870558013882
NEDD1	-0.45105635525884	2.87632054786627	-8.95637591866818	6.63474166272508e-18	7.01931227914522e-17	29.8575211136364
FBLIM1	0.675055495762172	4.68004020452495	8.95525080375056	6.69330802554298e-18	7.0774394011291e-17	29.8488766034031
TMEM14A	-0.671615882063895	4.77770012355689	-8.95293769621638	6.81532623519946e-18	7.20256068038125e-17	29.8311069417653
CDC40	-0.324733436063987	2.00755350933134	-8.95249996359852	6.83866353152827e-18	7.22331523908854e-17	29.8277445827169
ZNF266	-0.426969666143663	2.35729989994012	-8.9514555248667	6.89466684670911e-18	7.27853208195832e-17	29.8197224065679
PKN2	-0.400475557567509	3.02094765667864	-8.9511542162891	6.91090737743918e-18	7.29173533664976e-17	29.8174082264748
TIMM21	-0.391731829616293	1.93542277776447	-8.95103056975899	6.91758287890915e-18	7.29483766874167e-17	29.8164585839613
ZNF627	-0.340310188892266	1.72133015118363	-8.9503130844123	6.95644508079668e-18	7.33186035768803e-17	29.810948267783
KIAA0100	-0.386009088568245	4.16200169923952	-8.94983876636204	6.98225484954712e-18	7.35509370073653e-17	29.8073056612743
LHX4	-0.0779534302375573	0.144009006081836	-8.94837915128049	7.0622752426964e-18	7.43537657627281e-17	29.7960971723139
ZNF263	-0.27995702976843	2.30328731075848	-8.9471707710395	7.12920861107179e-18	7.50180194904268e-17	29.7868189325519
RAET1G	0.813637626093167	2.09385539872655	8.94459497118156	7.27398792538403e-18	7.6500260733845e-17	29.7670443301148
ZNF786	-0.376050607576098	1.85010264978244	-8.94387083849	7.31521119846481e-18	7.68923975812798e-17	29.761485851474
FRAT2	-0.604143981822295	2.96100902487824	-8.94184247729107	7.43191657572306e-18	7.80771009811035e-17	29.7459177804168
YY1	-0.307793033115657	3.91169293579641	-8.94137031838618	7.45934645380272e-18	7.83231377649286e-17	29.7422942339921
BANP	-0.199657183341591	1.25919958671257	-8.94030816816795	7.52141848880495e-18	7.89324573274372e-17	29.7341433508628
TENT5B	1.16221824588247	3.98976909668663	8.93986830399962	7.54727361664464e-18	7.91612533475133e-17	29.7307680619678
KIFC3	0.537821635926986	2.85611412613972	8.937039056984	7.71569199413935e-18	8.08843073781758e-17	29.7090607599466
CHPT1	-0.674769487330928	1.56717085230339	-8.93297895030985	7.96390006164423e-18	8.3441506547163e-17	29.6779184056116
GPATCH1	-0.29636715661135	1.71657374695409	-8.93261613086617	7.98646142781313e-18	8.36330250322737e-17	29.6751359589908
ZDHHC17	-0.287551601033651	1.46847329207186	-8.93143831851261	8.06013885074651e-18	8.43593310584563e-17	29.66610393013
MAGI1	-0.315759833721767	1.08386171405788	-8.93044908971868	8.12253910831106e-18	8.49668927612828e-17	29.6585187156011
GPR137C	-0.183239110416941	0.229702715964072	-8.92987141757086	8.15919941948764e-18	8.53046920035298e-17	29.6540895185703
POMGNT2	-0.546212534362602	2.31885004646307	-8.92975872767249	8.16637003112038e-18	8.53339789768759e-17	29.6532255132436
CHTF18	-0.514978422059653	2.31735883063074	-8.92940208133481	8.18910506219313e-18	8.5525787093386e-17	29.6504911201486
HNRNPA2B1	-0.351249471436442	6.53019961947305	-8.9276324665774	8.30284223192235e-18	8.66672949168592e-17	29.6369247232591
NEDD4L	-0.519033154247258	1.97862571661078	-8.92730132845305	8.32429825884637e-18	8.6844842412003e-17	29.6343863351731
UPP1	0.88538090726839	4.32908041845709	8.92697775843525	8.34531692936683e-18	8.7017639952234e-17	29.6319060273015
GNL3L	-0.527969690844077	2.52624356775848	-8.92690095559901	8.35031364766747e-18	8.70232793697682e-17	29.6313173090047
DMKN	1.37976978798429	4.6426162209481	8.92675374543655	8.35989927851728e-18	8.7076710885036e-17	29.6301889062803
DTNB	-0.394691280694936	1.74858608421956	-8.92529471558933	8.45549536733085e-18	8.8025492816616e-17	29.6190058052393
HID1	-0.586554811474618	1.13781232492415	-8.92436871553481	8.51672768740938e-18	8.8615712165746e-17	29.6119089309331
ISYNA1	-0.978341691670638	2.79953757439521	-8.92392239421693	8.54639752721552e-18	8.8877073326155e-17	29.6084885098251
BROX	-0.342048657720882	3.47131948241717	-8.92122460646906	8.72792761949943e-18	9.07031543976962e-17	29.587816420499
ANKRD52	-0.412486352939951	3.15062273901996	-8.92117528554057	8.73128163172907e-18	9.07031543976962e-17	29.587438535663
TNFRSF12A	0.801746463551787	5.49823861125349	8.92072342926165	8.76206904121892e-18	9.09745924375361e-17	29.583976594237
ZNF514	-0.315354781689645	1.1092229558024	-8.91915230691243	8.86995688580175e-18	9.20458331454347e-17	29.5719402730864
TTI2	-0.34431296319693	1.78461593899601	-8.91857677177871	8.9098066845143e-18	9.24102626386428e-17	29.5675314996415
SLC41A1	-0.409366284656224	2.70250940452495	-8.91671377262299	9.04001917427585e-18	9.3711026790662e-17	29.5532617738107
CASP4	0.585481707784176	3.28846169532934	8.91537767833961	9.13456237215621e-18	9.46408504658943e-17	29.5430292281886
CDT1	-0.617418792068761	3.37956309161078	-8.91373733133053	9.25197411696442e-18	9.58064976162858e-17	29.5304680656056
IBA57	-0.260677877934769	1.18913988858283	-8.90580382752357	9.84125793778506e-18	1.01832793466007e-16	29.469739889907
MAST1	-0.247708651897099	0.309927496844311	-8.90576334602265	9.84435811898727e-18	1.01832793466007e-16	29.4694301187132
PHGDH	-0.999335153166867	3.03183555388822	-8.90197446345638	1.01388413641219e-17	1.04823489593066e-16	29.4404414735638
PPP1R8	-0.283008140882314	4.03882329191816	-8.9012098367222	1.01993194035024e-17	1.05392967169525e-16	29.4345924175222
USP33	-0.32966867475324	2.82490140351098	-8.89889897005255	1.03842758776912e-17	1.07247439392549e-16	29.4169175233841
SRBD1	-0.31193750259052	1.86633805911976	-8.89861079983115	1.04075719412972e-17	1.07431226222799e-16	29.4147136579469
SNX31	-0.555065884595402	0.529060684403194	-8.89675786118106	1.05586066009128e-17	1.0893269250704e-16	29.4005440072847
LYPD6	-0.510656354968868	0.655686381093812	-8.89261853153304	1.0903888449963e-17	1.12435555136102e-16	29.3688977694042
PBK	-0.650302472696698	2.96662275442914	-8.88803279458606	1.12994672357585e-17	1.16453084493068e-16	29.3338511021185
TMEM164	-0.415100723333791	3.0029036318024	-8.8875369513907	1.1343081950656e-17	1.16840923257548e-16	29.3300623873106
EEF2K	-0.416852732760026	2.76817916696806	-8.88623294921663	1.14585798452379e-17	1.17968405048759e-16	29.3200992991303
TRMT11	-0.376477085250045	2.0899484585509	-8.88507338831988	1.15622616243559e-17	1.18973113553041e-16	29.3112406897988
PAICS	-0.446390354570882	4.30920146746307	-8.88120015809771	1.19153624984739e-17	1.22541879723642e-16	29.2816567471175
ARID4A	-0.309922177606027	1.53791551781637	-8.87876081237638	1.21432001731715e-17	1.24819315464231e-16	29.263029696318
GAN	-0.419751654859786	1.42120681781637	-8.87823912115734	1.21924836134322e-17	1.25214792117022e-16	29.2590464999907
UBN1	-0.361340393210585	3.41079646526946	-8.87821784836683	1.21944974196916e-17	1.25214792117022e-16	29.2588840824201
ZNF70	-0.248873537355931	0.788254786792415	-8.87795225881352	1.22196674044475e-17	1.25407306573232e-16	29.2568563322681
HNRNPA1	-0.344272911572076	6.65591815379242	-8.87673079997156	1.23360889996774e-17	1.26496369429889e-16	29.24753118092
RAB15	-0.620113766847623	2.0396245831497	-8.87670312407306	1.2338739568046e-17	1.26496369429889e-16	29.24731990179
SYNJ1	-0.305627882194478	1.20749937277844	-8.87557435163986	1.24473257171209e-17	1.27542639693269e-16	29.2387032066555
WDR48	-0.356519885980218	2.20591902617365	-8.87493463985845	1.25092843491799e-17	1.28110290162288e-16	29.2338202005066
CASTOR2	-0.452614822980764	1.25235258232735	-8.8747337088537	1.25288082413669e-17	1.28242990017765e-16	29.2322865198323
RITA1	-0.302920869996543	3.30288371356287	-8.87382150624603	1.26178243180823e-17	1.29086489749684e-16	29.2253241109703
TUBB2A	0.862625785009477	4.87937456661677	8.87295780791411	1.27026839999069e-17	1.29886606554022e-16	29.2187323911263
ZFP37	-0.226639070968802	0.485642072143713	-8.87253913890721	1.27440219018172e-17	1.30241102952637e-16	29.215537289439
MCPH1	-0.287174868455318	1.50335019826547	-8.87098583844213	1.28985560086723e-17	1.31751463833353e-16	29.2036841253508
CMTM4	-0.460790352620445	2.13347291416966	-8.86522228043224	1.34883399469715e-17	1.37703752830294e-16	29.1597158541466
SKA1	-0.509976832884357	2.2856313743513	-8.86469818970108	1.35432757826328e-17	1.38192359474826e-16	29.1557187695857
SPC25	-0.479468044556615	2.41407678882435	-8.86401590915405	1.36151251922615e-17	1.38852947783221e-16	29.150515475471
SRGAP2	-0.300150759394362	1.66421367201397	-8.8636349282083	1.3655409441551e-17	1.39191099370298e-16	29.1476101170596
PAX6	-0.27434087452345	0.352351604061876	-8.86180217557239	1.38508562805538e-17	1.41109662576534e-16	29.1336348247044
UBA5	-0.307698918992822	2.52753663539721	-8.8616812786307	1.38638457748643e-17	1.41168356612669e-16	29.1327130228504
KLHL24	-0.682881380958348	2.61917315713373	-8.86094396741879	1.39433258744507e-17	1.41903676043785e-16	29.1270914503356
TSPAN6	-0.542819180672474	3.04423459263872	-8.86083122655446	1.39555187124011e-17	1.41953791902705e-16	29.1262318962679
MED24	-0.301221516097749	3.59474806044711	-8.86024676430698	1.40188972130485e-17	1.42524238714647e-16	29.121775991653
STAU2	-0.39540344668735	2.08729680566866	-8.86008746738921	1.40362205591424e-17	1.42626112133221e-16	29.1205615586906
WNT2B	-0.548234918085692	0.941121378714571	-8.85598767286421	1.44894310104175e-17	1.47154751759466e-16	29.0893113889932
KCNS3	-0.844913861167342	2.68524949760878	-8.85401330274056	1.471282440366e-17	1.49345873494533e-16	29.0742657516702
B3GALNT1	-0.587424620083369	1.67858844331337	-8.8506828908138	1.50973995435637e-17	1.53169980823791e-16	29.048891960462
ARL5B	-0.484770971485933	2.70528048051297	-8.84923822379285	1.52672988910082e-17	1.5481326445555e-16	29.0378874692611
PNCK	-0.756960146500821	0.934456344986028	-8.84864045782782	1.5338151092461e-17	1.5545100717995e-16	29.0333344767241
APC	-0.40271323662137	1.78661790232934	-8.84758519987376	1.54640242624326e-17	1.5664543249238e-16	29.0252974598631
SCRN3	-0.425701280357291	2.23790524844711	-8.84361203601435	1.59471892417021e-17	1.61455990611945e-16	28.9950434512948
ASRGL1	-0.476264119821752	0.59326767608982	-8.84350989624302	1.59598051548686e-17	1.61499997240717e-16	28.9942658293136
ATOX1	0.452345643181254	3.09909513337725	8.84168548305926	1.6186820880464e-17	1.63712383115206e-16	28.9803771029522
FAM120C	-0.364743917092794	1.14168374567465	-8.84132570698581	1.62319644039413e-17	1.64083987996364e-16	28.9776384786408
TSPYL2	-0.490037350196171	1.8415968991996	-8.84119770939865	1.62480551542329e-17	1.64161674682963e-16	28.9766641774231
STAG3	-0.71208229138192	0.613579767650699	-8.84071522856316	1.63088505052279e-17	1.64690718907498e-16	28.9729916874669
CDC5L	-0.32643125131479	3.2786380837525	-8.83961733605465	1.6448031540186e-17	1.66010364847459e-16	28.9646354241535
USP7	-0.318811207224973	4.213691599998	-8.83807950553727	1.66449625089176e-17	1.67911217871468e-16	28.9529319813105
ANKIB1	-0.476827717342827	3.03836841617365	-8.83753528680237	1.67152114305548e-17	1.68532823561557e-16	28.9487906362911
PHF14	-0.303068821373901	2.46809276489421	-8.83718115201794	1.67610814162468e-17	1.68908111485706e-16	28.94609587412
AGTPBP1	-0.40791498752516	2.01799411067665	-8.83579472586764	1.69418625725629e-17	1.70641864900544e-16	28.9355467243765
ZNF512B	-0.447892513245445	2.74243932651896	-8.83198703993044	1.74483482768538e-17	1.75652701982966e-16	28.9065807008141
RP3-461F17.3	-0.12781689393464	0.227835917043912	-8.82930433799957	1.78141620478005e-17	1.79242959708162e-16	28.8861781735543
USP31	-0.36846351282226	2.07210670591617	-8.82900731101679	1.7855128506741e-17	1.79562646620315e-16	28.8839194968552
ARFGEF3	-0.409089474236453	0.455485498487026	-8.82777838795313	1.80256168227301e-17	1.811838891137e-16	28.8745750086233
ZC3H7B	-0.399912805702912	3.53875785411178	-8.82535725632658	1.83662273857053e-17	1.84512562161946e-16	28.8561679747681
CCDC97	-0.354628200526454	3.50697233748703	-8.82378737143286	1.85904785502227e-17	1.86669432434884e-16	28.8442346442482
TRIP13	-0.581875989993739	3.14019117260279	-8.82068909058752	1.90410353353709e-17	1.91095282682319e-16	28.8206878974139
CACTIN	-0.29188269213175	2.32042708256687	-8.82053695481279	1.90634353613429e-17	1.91221824656922e-16	28.819531829986
SUSD4	-1.06011945475898	2.27987949393812	-8.81921394799174	1.92593337260931e-17	1.93087673342196e-16	28.8094790211328
TMEM243	-0.393833844616242	1.92818881583433	-8.81489159559612	1.9913337716894e-17	1.99542065475085e-16	28.7766434809678
DNAAF2	-0.360682539872533	2.46935910867265	-8.81443378385779	1.99838822373417e-17	2.0014626671553e-16	28.7731663178427
DNAJC21	-0.35752976414615	2.89727102255489	-8.80910761145409	2.08229959206526e-17	2.08443418928931e-16	28.7327227536684
RANBP3	-0.308263837132734	3.14718077665469	-8.80743145688837	2.10942096903887e-17	2.11050161502711e-16	28.7199987915796
GOLIM4	-0.699413231754766	3.96976661943114	-8.8072529229832	2.11233029479642e-17	2.11233029479642e-16	28.7186436157547
ZNF674	-0.161794987881905	0.489375947678643	-8.80650811918526	2.1245102525015e-17	2.12342299034566e-16	28.7129903394445
SMIM10L2A	-0.433789386056525	0.487018445339321	-8.80589541306898	2.13458206801249e-17	2.13239835234189e-16	28.7083399842934
ZNF407	-0.244232089261846	1.0356484991976	-8.80474178382691	2.15367411987046e-17	2.15037093870502e-16	28.6995847378061
SNX4	-0.402226460103103	3.49113954147904	-8.80378812629393	2.16958423821486e-17	2.16514972776373e-16	28.6923477700345
LPP	-0.463992469610476	2.19776883721158	-8.80173617512984	2.20421291359879e-17	2.19858417786437e-16	28.6767781824921
THAP6	-0.222423796514861	1.14593428199002	-8.80106536707459	2.21565164966936e-17	2.20886558029824e-16	28.6716888675337
ZNF324B	-0.250663349066081	1.13960001432335	-8.80027633413162	2.22918158003896e-17	2.22122021725311e-16	28.6657029613907
DNAJC13	-0.441842742219706	2.95915996491018	-8.79761740185725	2.27538038150831e-17	2.26609785063015e-16	28.6455341674805
SFMBT1	-0.375197726703737	1.52717827443912	-8.79749914990165	2.27745686279902e-17	2.26700981296966e-16	28.6446372944984
GLCCI1	-0.368038862801035	0.990448982493014	-8.79727316319946	2.28143036269959e-17	2.26980820089267e-16	28.642923339992
PROSER3	-0.377277108514631	1.38932534526148	-8.79635878064311	2.29757800916856e-17	2.28470970056323e-16	28.6359887021624
MBD4	-0.398372961700536	3.60892947654691	-8.79614130891328	2.30143509447279e-17	2.28738052901037e-16	28.6343394834308
ALDH5A1	-0.667700801037486	1.69059465869661	-8.79418248484953	2.33646690660094e-17	2.32101722715749e-16	28.6194858861492
PIKFYVE	-0.387859162289578	1.7103991691018	-8.79265782450063	2.36409883653576e-17	2.34727251029707e-16	28.6079261877642
RERE	-0.403989498546053	2.81644528098204	-8.79019295807381	2.40945595616388e-17	2.39109120040043e-16	28.5892411139808
OTUD6B	-0.370203774984813	2.16453332201996	-8.78406227657155	2.52603794348047e-17	2.50551147974473e-16	28.5427837003489
C17orf113	-0.293364691763478	0.538145050057884	-8.78295481634028	2.54768497871117e-17	2.52569987991011e-16	28.5343940536075
DHODH	-0.256703768434192	1.29994070499002	-8.78149174289289	2.57656469801356e-17	2.55303442679883e-16	28.5233116181723
SLC25A44	-0.26570855563684	2.64700079348503	-8.78052003674289	2.59592405748958e-17	2.5709126188018e-16	28.5159519196866
CNNM1	-0.401612692900246	0.425351967852295	-8.77873690038925	2.63182473751076e-17	2.60514633165662e-16	28.5024480009132
EIF2AK1	-0.339924584666189	4.81447917749501	-8.77850060598115	2.63661887525823e-17	2.6085697382874e-16	28.5006586637264
INTS9	-0.349202545168484	2.19104002995409	-8.77649404393899	2.67767948719425e-17	2.64785217138753e-16	28.4854654108185
HMG20A	-0.358115847637802	1.84490567992415	-8.7754234053075	2.69984636567286e-17	2.66842102842059e-16	28.4773598062754
ZBTB44	-0.402163935048311	2.09274646340519	-8.77429305164651	2.72344667312844e-17	2.69038510501763e-16	28.4688028952496
BCL7A	-0.379668921389595	2.19163492038124	-8.77313921706564	2.74774776372028e-17	2.71176562570824e-16	28.4600690623826
DLG5	-0.610893510612536	3.00737505311577	-8.7731335824463	2.74786696020307e-17	2.71176562570824e-16	28.460026413769
TSTD2	-0.372850082366246	1.2733071689022	-8.77215395144005	2.76866834077839e-17	2.73091377249505e-16	28.4526118599835
TSSK3	-0.0561190552227256	0.0919799603033932	-8.77184391682325	2.77528398487732e-17	2.7360573561158e-16	28.4502654206348
RNF41	-0.281098154531797	2.71109007268862	-8.77134946255519	2.78586723006746e-17	2.74510529784145e-16	28.4465233609765
PRKCH	-0.376259225509946	2.4615861267006	-8.7693381343763	2.82933065033336e-17	2.78652685834647e-16	28.4313030988985
EFCAB13	-0.122152408250049	0.187121407956088	-8.76909164714288	2.83470300976042e-17	2.79041077523291e-16	28.4294380392693
PTPN18	-0.505161393151329	2.74635873635329	-8.76710652588655	2.87833970137395e-17	2.83193825530646e-16	28.4144189051792
SLCO3A1	-0.540479411196172	2.56742972127944	-8.76642521945574	2.89346877476805e-17	2.84538998848037e-16	28.4092648149364
PHF20L1	-0.276426804635674	1.70953299927146	-8.76491829397823	2.92721157703451e-17	2.87712340712048e-16	28.3978659492169
NOP2	-0.448707902601801	3.91583992916766	-8.76443193374317	2.93818495649441e-17	2.88645634810542e-16	28.3941872711643
GPAM	-0.271436351647476	1.14800515510379	-8.76404767840179	2.94688339457774e-17	2.89354613856728e-16	28.3912809885276
CLK2	-0.406955229423771	3.13758212447505	-8.7609702739273	3.01747241826474e-17	2.96099694108686e-16	28.3680086659441
EIF4A2	-0.640473213395853	5.26226986976048	-8.76092127450773	3.01860978479464e-17	2.96099694108686e-16	28.3676381649633
SYNJ2BP	-0.32626171791926	2.1730397958982	-8.75879027865899	3.06848664415459e-17	3.00841085142264e-16	28.3515264611992
REST	-0.354743625202123	2.57550313451297	-8.75728527945368	3.10420223940368e-17	3.0419001372581e-16	28.3401494251674
M6PR	-0.581509269729652	4.27617596120559	-8.75704007648182	3.11006006545207e-17	3.0461119898836e-16	28.3382959498177
FOXK2	-0.292405880133168	3.19448944171257	-8.75563880217085	3.14374655262963e-17	3.07756241467954e-16	28.3277045260358
CENPH	-0.58045948829256	2.74662661878044	-8.75502633854585	3.15858325905256e-17	3.09053762772027e-16	28.3230756568202
TIPIN	-0.35957343837325	1.95303845431737	-8.75437918172292	3.17433567876527e-17	3.10439538338937e-16	28.3181848415189
GALNT12	-0.659298491074038	1.61242797134132	-8.75385999722092	3.18702930285793e-17	3.11524936360437e-16	28.314261354155
RABGAP1L	-0.294252186189975	1.77271011885828	-8.75377437240676	3.18912757661164e-17	3.11574094903578e-16	28.3136143021441
[truncated: 17,531 more rows]
