# Supplementary material for: Identification and validation of novel prognostic signatures based on m5C methylation patterns and tumor EMT profiles in head and neck squamous cell carcinoma
Source: Sci Rep. 2023 Oct 31;13:18763. doi: 10.1038/s41598-023-45976-6 (PMC10618291; doi:10.1038/s41598-023-45976-6)
Supplement: Supplementary file 3 — Supplementary Table 3. [file 41598_2023_45976_MOESM3_ESM.txt]

row.names(tT)	logFC	AveExpr	t	P.Value	adj.P.Val	B
COL5A2	2.29640956991385	5.01809486642715	25.5802145131271	6.89299287004559e-93	1.3462015075199e-88	200.956341274076
COL5A1	2.26645637025217	4.95062850031737	24.1481551256779	5.7874630961008e-86	5.65145771334243e-82	185.141119693975
COL1A1	2.57280342774344	8.10931950074252	22.7570014064878	3.31336958707067e-79	2.15700360118301e-75	169.700870826549
MMP2	2.07538474464374	5.64421588040319	22.6566000726044	1.02002534879499e-78	4.98027376549152e-75	168.584945318823
POSTN	2.76461920130268	4.92661357142315	22.5807724025093	2.38480810023685e-78	9.31506043952515e-75	167.742077530393
FAP	1.5121362895355	1.85938419307984	22.5200311493927	4.70895716095569e-78	1.53276555589108e-74	167.066867548413
COL1A2	2.53453025110353	7.06956616495609	22.4565558404379	9.58749281180167e-78	2.67491049449267e-74	166.361236556862
COL3A1	2.6579431422454	7.86490115444311	22.3576810747446	2.90203144592216e-77	7.08458426735748e-74	165.262037753494
COL6A3	2.22522690379224	4.56763172676846	22.1328877979419	3.5997493074576e-76	7.811455997183e-73	162.762891710648
SPARC	1.93490902014232	7.57433711932934	21.923893692562	3.74045119865263e-75	7.30510119096859e-72	160.439451438108
FN1	2.7941338704429	5.72642767703792	21.8684457554856	6.96031646362772e-75	1.23577255031499e-71	159.82305992924
CALD1	1.35541476048807	4.28664444882236	21.7868054954575	1.73665445874065e-74	2.82640513160041e-71	158.915543051015
FSTL1	1.66220889767851	4.56408003040319	21.7029239506101	4.44288740233354e-74	6.67458392058261e-71	157.983178490834
COL6A1	1.9257093618958	6.47026980279441	21.1631569187302	1.86872739765235e-71	2.60687471972502e-68	151.986120983996
LAMA4	1.27978118065882	2.51547810452695	20.9240705747889	2.70894453609531e-70	3.52704578599609e-67	149.331876177615
GLT8D2	1.21667924458825	1.75635169440918	20.8505881812626	6.15957187537759e-70	7.51852742038277e-67	148.516449015697
TIMP2	1.71643171463907	4.74159859373253	20.7934835452739	1.1660899375073e-69	1.33963155761868e-66	147.88288905473
GASK1B	1.30412107505794	2.08614746857285	20.7652301598917	1.59901610934537e-69	1.73493247863973e-66	147.56946774403
ADAMTS2	1.7678416710234	3.15098238511776	20.7431551161054	2.04634855227356e-69	2.10343090662646e-66	147.32460413853
VCAN	1.9743232044268	2.77912233263872	20.6829806540429	4.00826009178158e-69	3.91406597962471e-66	146.657220665363
PDGFRB	1.6045729871465	3.77586085199002	20.4555775131286	5.07890406633435e-68	4.72338078169095e-65	144.13643686022
ADAMTS12	1.37074618286669	1.57298452503393	20.3937244687548	1.01288558315056e-67	8.99166156315018e-65	143.451175764329
AEBP1	1.96782526553088	5.48764560330739	20.3382572970714	1.88075590553674e-67	1.59700707978837e-64	142.836813679731
SFRP2	2.61561112390632	5.40540126618763	20.306284525092	2.68676793579868e-67	2.18635740775617e-64	142.482745635157
MXRA5	1.95810021571428	3.62371081733533	20.0693828129851	3.76896207147475e-66	2.94431317023608e-63	139.860907354444
COL6A2	1.87254434071297	6.69953919245908	20.0529773904314	4.52482020940576e-66	3.39883610344979e-63	139.679457001587
ZNF469	1.10995071675995	1.20832221413972	19.2011414961349	5.84401110396481e-62	4.22716803186788e-59	130.281868167019
FBN1	1.75401723962664	2.7140562976507	19.1058875429763	1.6785478385119e-61	1.17078711736205e-58	129.234403543252
TNFAIP6	1.46031028006198	2.3679021575489	19.0753041432099	2.35496245425806e-61	1.58594540454e-58	128.898256887684
DACT1	1.20902551111114	1.21328518681238	19.0213741848292	4.27760737349879e-61	2.78472240014771e-58	128.305704940916
ADAM12	1.58811629158508	2.28296420727745	18.9949668834757	5.72911487724449e-61	3.56085935995732e-58	128.015650916377
COL12A1	1.81786147759477	4.39254916813174	18.9933194401866	5.83448538241855e-61	3.56085935995732e-58	127.997557714861
LOXL2	1.50841775541606	3.57414967359281	18.9593927688273	8.49135346298611e-61	5.02533736763996e-58	127.625009585687
OLFML2B	1.60253267575902	3.34638765915968	18.945747426468	9.87443874570497e-61	5.67199378540053e-58	127.475199967304
BICC1	0.99850122844204	1.20380016669261	18.9214646796759	1.29157142973067e-60	7.20696857789713e-58	127.20864671761
PCOLCE	1.6443722091033	3.75071849192016	18.7375430562542	9.85190209501742e-60	5.34465688654695e-57	125.191539364703
PMP22	1.26589553895701	3.75872729025349	18.6563096550458	2.414310107776e-59	1.27436422715852e-56	124.301690704552
THBS2	2.02943977049385	4.34977470329741	18.5705950617306	6.21185396741855e-59	3.19256599957064e-56	123.363484453783
COL8A1	1.52247121662223	1.84609738033333	18.5544941214147	7.41788809774223e-59	3.71465011663861e-56	123.187333828572
STARD13	0.750740682850525	1.30195534742315	18.4747234696051	1.78601400776438e-58	8.72021339290958e-56	122.3150183527
SULF1	1.87281896857895	3.29449715664271	18.4608352889105	2.08109639788823e-58	9.91312503677002e-56	122.16321707569
GREM1	1.44803723536501	2.03222886636527	18.4552841479026	2.2122429330045e-58	1.02869296384709e-55	122.102547596439
NTM	0.898552438189689	1.11991717088623	18.4449906175618	2.4776698643516e-58	1.12532308025085e-55	121.990056549162
BGN	1.79628693720709	7.10360382960479	18.346176839611	7.34828123897955e-58	3.26163483175615e-55	120.910783877267
LRRC32	1.10762851047512	2.38995892643912	18.3311947129508	8.66423536000442e-58	3.76027814624192e-55	120.74724035288
MSRB3	1.09124841936336	1.6846915201497	18.2761262682194	1.58709822532849e-57	6.73826703057945e-55	120.146338512807
TAGLN	1.67646235226559	4.37771153536527	18.1362284979179	7.37434177316941e-57	3.06427435808508e-54	118.621379366439
EDNRA	1.1880793084942	2.30114423885828	18.1336351713499	7.58717783365059e-57	3.08703298106659e-54	118.593132771607
CDH11	1.44385720665029	2.00364565816567	18.0793724729541	1.3758027355533e-56	5.48355661741957e-54	118.002289416509
EMILIN1	1.68655238736985	3.37469078636128	18.0423470161577	2.06458871956159e-56	8.06428353860757e-54	117.599342612033
COL10A1	2.06833015229803	2.3616196590519	18.0353263595973	2.22972033182111e-56	8.53851727067966e-54	117.522956224673
NID2	1.22776342157974	1.62747031294411	17.9331418505238	6.82843971494876e-56	2.56460437755672e-53	116.411867349114
CRISPLD2	1.23539832441343	2.62311857667265	17.9137432192777	8.4436735774585e-56	3.11141405599556e-53	116.201089463408
ADGRA2	1.13326935574402	1.85171672223753	17.892151027968	1.06940798519495e-55	3.86769221312172e-53	115.966534463659
COL5A3	1.44442227257136	3.45464751532735	17.8126027601145	2.55240480438633e-55	9.06335742357546e-53	115.102931791677
MICAL2	1.11729732997102	2.28391407073852	17.7265316104603	6.53615608803298e-55	2.2794844357015e-52	114.169464657577
ZCCHC24	0.929952587678347	1.97219949655689	17.6962659960954	9.09529129271509e-55	3.11633401660922e-52	113.84146423849
CTSK	1.75742942888023	5.05145808743114	17.6927407077267	9.45207202093105e-55	3.18274080291006e-52	113.803267479205
HEYL	0.998790261714495	1.84399586756287	17.5271168803743	5.7511875539288e-54	1.90374055810558e-51	112.010682239747
KCNE4	0.801775983834917	1.06786414873852	17.2344071967364	1.38511251944447e-52	4.50854125079174e-50	108.852419490515
PXDN	1.5267498729674	3.17346701764471	17.2249196035154	1.53523955691866e-52	4.9152833682986e-50	108.750269269366
MMP14	1.01876830094461	6.93855560296208	17.1542661124015	3.30213221652092e-52	1.04017164820409e-49	107.990009049707
F2R	1.20690727875601	3.43576238224351	17.1226220032105	4.65216473726398e-52	1.44217106855183e-49	107.649762980247
CCN2	1.74788253465703	5.2889820841477	17.0653806112861	8.644759683648e-52	2.63800244721321e-49	107.034698101551
PHLDB1	0.764134192896408	1.43016340708982	16.9415427071769	3.29708338850517e-51	9.90646747346246e-49	105.705887363264
OLFML3	1.45349012238613	3.0640764291976	16.9388258982368	3.39525191610546e-51	1.00468590790212e-48	105.67676401012
CTHRC1	1.7105621548119	4.2296348713014	16.8600639218496	7.94395303036469e-51	2.31560302511974e-48	104.833004240261
ITGA1	0.736839177748729	1.43846923092016	16.8005325167428	1.50924490126901e-50	4.33464013555643e-48	104.195963853238
DDR2	0.996750014332557	1.38552204024351	16.7985890599966	1.54118364069302e-50	4.36221978300502e-48	104.175177463239
COL4A1	1.32916019190136	5.47975867665469	16.7624916743092	2.27365732948108e-50	6.34350394925222e-48	103.789215280497
THY1	1.44050552284679	3.6160841473014	16.6988570624869	4.51001069939234e-50	1.24057054872017e-47	103.109378232231
DAB2	1.08198979091904	2.24395726395409	16.5964262763837	1.35618058897791e-49	3.67863984760257e-47	102.016589920293
LRRC15	1.87337297363192	2.28904115888822	16.554715326291	2.12218857708203e-49	5.6775812206044e-47	101.572142702997
JCAD	0.852828189183296	1.3559858373493	16.5206470140678	3.05854745031606e-49	8.0720853654963e-47	101.209369696379
IGFBP7	1.05083820007809	6.48878907323753	16.4559913526619	6.11646882214226e-49	1.59272848128585e-46	100.521487308744
COL11A1	1.97231523028473	1.94767768954691	16.4497687356705	6.53808163860891e-49	1.68011492634253e-46	100.455325433245
SCARF2	1.07575645701437	1.65213930543114	16.3973902921225	1.1455257634797e-48	2.90546989100759e-46	99.898704679715
DCN	1.60558062827443	3.93741667174251	16.3179329985859	2.67939704450409e-48	6.70879798450831e-46	99.0553275170678
ISLR	1.81375539075348	4.10174137764671	16.2517107270133	5.43491259376892e-48	1.34359294881401e-45	98.3533722938252
FERMT2	0.932768969655124	1.61298792031737	16.2220501908275	7.45836666613807e-48	1.82077376237096e-45	98.0392525714023
OLFML1	0.853006647706158	1.21214051468263	16.206814405061	8.77443157945606e-48	2.11561294749107e-45	97.8779663751791
P4HA3	0.838367462939519	0.935557920884232	16.1881552532278	1.07059332655673e-47	2.54983995946986e-45	97.680503838474
COL4A2	1.20533911330721	5.65653692490818	16.1692993635329	1.30891151830501e-47	3.07988457258997e-45	97.4810305512137
FIBIN	1.28404554962317	1.5032010447485	16.1155773050904	2.3196577043544e-47	5.39320416262398e-45	96.9131093443953
NOX4	0.610585798636048	0.831940580209581	16.0624091217107	4.08435702001128e-47	9.38441089421415e-45	96.3516251967298
ZEB1	0.791516939322011	1.3800147882515	16.0353453622992	5.44619428505692e-47	1.23269062521729e-44	96.0660420798627
SDC2	1.41717724423074	2.79852286556088	16.034570295566	5.49124856087578e-47	1.23269062521729e-44	96.0578656387239
LHFPL6	0.981383738892083	3.22637707862475	15.9781246472778	1.00022403400114e-46	2.21981538455026e-44	95.4627394319142
CALU	0.910561995612305	5.39763057893214	15.8602961975035	3.48969307251188e-46	7.65771974226483e-44	94.2226096825488
MYL9	1.47402456547718	4.78231753918962	15.8084894917029	6.03930891648369e-46	1.31053003487696e-43	93.6782975689635
HEPH	0.853773055012697	1.19366963439321	15.7742077564849	8.67901403062617e-46	1.86264993426516e-43	93.3184359498407
TGFB3	1.20527596845749	2.78864715096407	15.7080832845107	1.74548139466244e-45	3.70535343888668e-43	92.6250492377938
ITGA5	1.37645992137725	4.45201819485828	15.7052312978151	1.79884402470279e-45	3.77757245187585e-43	92.5951649735191
KIF26B	0.843277643365296	1.3463533738503	15.7003335559746	1.89431031381029e-45	3.93573196050159e-43	92.5438487122431
DLC1	0.694118431279932	1.17353802877844	15.68752529757	2.16855202496643e-45	4.43549421644392e-43	92.4096751591872
MXRA8	1.37217099607968	3.50210114324152	15.6870145502999	2.18027365478042e-45	4.43549421644392e-43	92.4043255640963
HTRA3	1.5708807986636	3.73202012735329	15.6436157131998	3.4462726651538e-45	6.87132137578781e-43	91.9499784960549
ADAMTS14	0.846239007191374	1.34624775173253	15.6435688835021	3.44797488390786e-45	6.87132137578781e-43	91.9494884609236
PDE3A	0.548319090264609	0.65195814362475	15.63822050484	3.64800790657169e-45	7.19652468841871e-43	91.8935252518026
FBLN2	1.58145134245391	4.09449637086427	15.6181144793976	4.50922171157051e-45	8.8065100026972e-43	91.6832023204772
AKAP12	1.02038840308718	1.36585254544311	15.6099951099559	4.91202942432993e-45	9.4982113521944e-43	91.5982942025867
PLXDC1	0.783422702124814	1.41795436651697	15.5879649163062	6.19515617654242e-45	1.18619019733209e-42	91.3679898780849
GPX8	0.921361450021587	2.7162331396507	15.5783842291265	6.85283509966817e-45	1.29937737375262e-42	91.2678677893888
PMEPA1	1.3819810521301	4.38639130907585	15.5463784554999	9.59809380497025e-45	1.8024112693372e-42	90.9335476267311
NID1	1.50904557631553	3.69626994618962	15.5101600201497	1.40486426316666e-44	2.61304752949e-42	90.5555095960219
LTBP2	1.24170936397075	3.83434546621158	15.5044011778588	1.49255097952672e-44	2.74995477642989e-42	90.4954285128574
LUM	1.73059453805608	6.16759916972655	15.4641810287219	2.27761574516857e-44	4.1232788403864e-42	90.0760344700871
CERCAM	1.14650055353459	3.47442498291018	15.4640749784434	2.2801541974487e-44	4.1232788403864e-42	90.0749291368593
P3H1	0.84813918103524	2.87469710854491	15.4347904584532	3.10102479394708e-44	5.55623983722812e-42	89.7698060440627
CPQ	1.01233055382024	2.27413516718762	15.433766681532	3.13452836148927e-44	5.56521262726231e-42	89.7591427106656
FNDC1	1.5627309959371	1.93302201831537	15.4269072664616	3.36851591023916e-44	5.92676718260999e-42	89.6877036406871
FMOD	1.34791613121325	3.77649908659681	15.386273734003	5.15886529512144e-44	8.99577135836801e-42	89.2647450848933
ACTA2	1.40100025265895	4.37059438390619	15.3734621767524	5.90044741482828e-44	1.01978529213802e-41	89.1314700118695
MEDAG	1.20493790947689	1.92141207858283	15.3527217487734	7.33296536348075e-44	1.25625275042789e-41	88.9157965743363
INHBA	1.81077114762906	3.52913545353892	15.3221025566263	1.01053913681101e-43	1.71615907321035e-41	88.5975863209352
ENPEP	0.556424896519951	0.917271762748503	15.2905311769936	1.40622561544998e-43	2.36755054049466e-41	88.2697183316819
ANTXR1	1.22527934447465	3.69696378503593	15.2790473303594	1.5857207495151e-43	2.64693386649828e-41	88.1505190727422
GGT5	0.995131587221391	2.40162426508782	15.2780713337159	1.6019909953844e-43	2.65143085930995e-41	88.1403899734658
RECK	0.570869444789568	0.910101189197605	15.1723858271593	4.83199204546611e-43	7.93015165108849e-41	87.0449509765775
ADAMTS7	0.716552693376684	1.14275760061277	15.1685831531108	5.02754087133956e-43	8.18232276810513e-41	87.0055875717097
SPON2	1.2601895768234	3.47563624132136	15.1667123382433	5.12662375235682e-43	8.27462494905197e-41	86.9862231454235
PTK7	0.799594024090091	4.49441648730738	15.1586839140116	5.57442912388265e-43	8.92365580241214e-41	86.9031324867039
NREP	0.942643466536811	2.5195470302016	15.1527965990552	5.92741927426854e-43	9.41158523792396e-41	86.842211620758
ANGPTL2	1.32428115299569	3.72947260008782	15.1360593094504	7.05753240845605e-43	1.10253626926885e-40	86.6690646779311
VIM	1.22387343029211	6.46106489512176	15.1358905340709	7.06995987905933e-43	1.10253626926885e-40	86.6673190582177
TNS3	1.02846454374756	2.6722346066487	15.1353064418724	7.11313722108933e-43	1.10253626926885e-40	86.6612779310903
MMP16	0.40550135090355	0.383755551257485	15.1088833032348	9.36790096752428e-43	1.4343906370276e-40	86.3880795675792
GPC6	0.997307650814664	1.05130890642116	15.1085444831755	9.40102414436934e-43	1.4343906370276e-40	86.3845775290413
LAMB1	0.975924275029052	4.45696110338523	15.106285008119	9.62491894109998e-43	1.4509621617262e-40	86.361224374459
EFEMP2	1.09968792342021	2.38989493857086	15.1059534087988	9.6582222746752e-43	1.4509621617262e-40	86.3577971869557
CPXM1	1.39009607090202	2.89110688472655	15.0646997995295	1.48398542250197e-42	2.21238437415752e-40	85.9316452111745
ITGA11	1.14303330584353	1.2665613771517	15.0582563480041	1.58689242006022e-42	2.34787946695273e-40	85.8651231158034
SPON1	1.27281453064649	1.86583621501796	15.0237077172731	2.27297147469037e-42	3.33767916546638e-40	85.5086247316978
PLPP4	1.21374707188419	1.36041286022355	15.0178797457059	2.41492846876476e-42	3.51966813395342e-40	85.4485175923002
GALNT15	0.833309536184265	0.95035246455489	15.0165744681812	2.44791542587878e-42	3.54131764943797e-40	85.4350567309895
ADAMTS4	0.909834278053837	1.69710956364671	14.9426326917526	5.27552322671644e-42	7.57580651601265e-40	84.6732411686863
COLEC12	0.992154346105555	1.33751550335529	14.9026386244709	7.98689669025594e-42	1.13857001723138e-39	84.2617795885568
C1QTNF6	1.0485677594965	2.61667025629741	14.8866305300885	9.42799593823006e-42	1.33426638169299e-39	84.0972050603436
TWIST1	1.03370186386057	2.31716027468064	14.8204575835264	1.8702821662136e-41	2.62781371986702e-39	83.4176205491133
THBS1	1.65452710728399	4.56735981182435	14.8000353439761	2.31002053436083e-41	3.22247864543336e-39	83.2081234776915
ECM2	0.78355835740515	1.15624797397206	14.7755911934547	2.97386972496608e-41	4.11912593819769e-39	82.9575157396184
PCDH18	0.691215312961929	0.994562255786427	14.7498423059337	3.87979297050748e-41	5.33375766001398e-39	82.6937057757388
LAMC1	0.924089623277964	4.7902482112016	14.7492047511738	3.90541395484894e-41	5.33375766001398e-39	82.6871759907196
ST3GAL2	0.587615714561732	1.65290397573852	14.7404942872852	4.27283667714816e-41	5.79503474338219e-39	82.59797515357
TPM1	1.18630271365714	3.34903542362076	14.6949122242494	6.83780219249055e-41	9.20981219443727e-39	82.1315217557612
TIMP3	0.953508434507783	1.16409562465269	14.6732654576334	8.5468231181747e-41	1.14328394176679e-38	81.9102035612177
GLIS3	0.529402444555055	0.659177878724551	14.6633234379404	9.46859034247566e-41	1.25796985978605e-38	81.8085987322495
C3orf80	0.578698137252533	0.768615657305389	14.6562176997673	1.01875373923993e-40	1.34434192752404e-38	81.7359966351036
VGLL3	0.715501117539243	0.824459343766467	14.6432950102077	1.16374241323497e-40	1.52536170003215e-38	81.603996182989
PRSS23	1.19645533169096	3.29422742635329	14.5898558455833	2.01657317620351e-40	2.62557827541697e-38	81.0586265281573
RUNX2	0.704342640516568	1.51424658837725	14.5772933066127	2.29451803117133e-40	2.96767795687259e-38	80.9305358900374
COL18A1	1.02177155749242	4.57727067204391	14.5750694914882	2.34755785352385e-40	3.01630295258689e-38	80.9078659404511
PRRX1	1.34313499287585	2.9216445200499	14.5030747748474	4.91589754694581e-40	6.27499863345436e-38	80.17469089023
SERPINH1	1.05491420286758	5.87186389815968	14.47822695823	6.34219134943006e-40	8.04305175677721e-38	79.9219877627003
ZEB2	0.57577521777986	0.930084506359281	14.4586895035636	7.74779008318832e-40	9.76221550481729e-38	79.7234147552697
SYDE1	0.744211409575697	1.98668001452295	14.4300501668772	1.03880276505358e-39	1.30050115394207e-37	79.4325303428693
TSHZ3	0.829763217590888	1.74461026237325	14.4028742539116	1.37178693329237e-39	1.70112500482374e-37	79.156727749776
SPOCK1	1.37745630932884	1.83242219382834	14.4025580659319	1.37623016263262e-39	1.70112500482374e-37	79.1535200789939
HMCN1	0.846670895310332	0.944681752001996	14.3976689918633	1.44678919423259e-39	1.77709389706682e-37	79.1039249715818
MMP11	1.92605449124303	3.69686540037924	14.3890814783389	1.57956811215343e-39	1.92806032689728e-37	79.0168293812014
CYS1	0.742426050222146	0.950264591704591	14.3651823341146	2.01657628088097e-39	2.44619470593822e-37	78.7745539856894
CALHM5	0.546880451022478	0.768037329149701	14.3643316394806	2.03417888449412e-39	2.45231565519569e-37	78.7659332057109
CD248	1.32984380417475	3.89606610807784	14.32781043143	2.95356134254219e-39	3.5388376085797e-37	78.39603318536
RASGRF2	0.403904481712899	0.539615180071856	14.3232799923905	3.0933206786105e-39	3.68369224715019e-37	78.3501744511798
BMERB1	0.673236381754486	1.30035415022754	14.3120002734888	3.47060742518512e-39	4.10793715235547e-37	78.2360232347474
FKBP7	0.747252023144581	1.49806753074651	14.2942986418276	4.15727825279718e-39	4.89106290826078e-37	78.0569573973909
CSGALNACT2	0.715342264649981	2.94103458296008	14.2136504085316	9.45166434372299e-39	1.10533535708329e-36	77.2423109338741
FILIP1L	0.998615317804733	2.31674109464471	14.1902788497818	1.19873236130858e-38	1.39352637002123e-36	77.0065917020958
KIRREL1	1.00827544288358	3.22940644873852	14.1748066708748	1.4028521220739e-38	1.62116579550906e-36	76.8506336844113
LAMA2	0.856205658127909	1.14100083178643	14.1544750290079	1.72465625164553e-38	1.98132568203748e-36	76.6458024056062
AXL	1.15356115127842	3.16559602833533	14.1488922365386	1.82524415631449e-38	2.08462095747497e-36	76.5895803645787
TMEM47	0.834863828223805	1.4495911478483	14.1424163113223	1.94927332289117e-38	2.21333186023631e-36	76.5243757587194
TCEAL7	0.636749106871926	0.774159271822355	14.1373226537631	2.05270420406507e-38	2.31730133557172e-36	76.4730978127552
CCN4	1.1551166896673	1.91333832721756	14.1203445374962	2.43861951096889e-38	2.73714017524267e-36	76.3022356399307
APBB2	0.653923457134877	1.9558723331976	14.1087561525658	2.74276777459741e-38	3.06092883645071e-36	76.1856642619491
PDGFC	0.975152008852149	2.2003645972475	14.1068649918576	2.79587420875816e-38	3.10246723278676e-36	76.1666443353236
CHN1	0.752096414438377	1.67243006993812	14.0983458634885	3.04810323888086e-38	3.36324611612109e-36	76.0809786243694
ASPN	1.78158085311764	3.12914324416966	14.0818427690762	3.60304861531916e-38	3.95323255377433e-36	75.9150916840277
SH3RF3	0.683042740797201	1.36043251101796	14.0736193140129	3.916095634155e-38	4.27270099078476e-36	75.8324617021697
DAAM2	0.596997935932042	0.843021863750499	14.055782833051	4.69140586162879e-38	5.09017535986724e-36	75.6533105044755
GUCY1A1	0.90829292041569	1.59741111151497	14.0440309147616	5.28406462356666e-38	5.69365789836676e-36	75.5353266453955
FBLN5	0.980986028254829	2.0063887229481	14.0436231361487	5.30591775475039e-38	5.69365789836676e-36	75.5312334990633
JAM3	0.772169605458629	1.65687736944711	14.0398984971275	5.50974077107204e-38	5.88006760978344e-36	75.4938491815309
HTRA1	1.23203734240453	5.90995766612575	14.0189343357325	6.81144243112114e-38	7.22975384129325e-36	75.2835111353634
KDELR3	1.04531245434024	3.24463762777445	14.0050602587088	7.83725307680782e-38	8.27359743730037e-36	75.1443842435763
SNAI1	0.794117889130563	1.79770860391218	13.9817879933787	9.91518416788572e-38	1.041094337628e-35	74.9111481075391
EVC	0.774104376816283	1.98446262210379	13.9477484231294	1.3981766159201e-37	1.46023472240212e-35	74.5703054441576
CLMP	1.1641408347464	2.27507006142715	13.9436840038255	1.45671235633998e-37	1.51327618719786e-35	74.5296321094422
LRRC17	1.13455923000225	1.22996836039321	13.8587346786051	3.42877905089831e-37	3.54307168592825e-35	73.6807211126933
SSC5D	0.789808985616238	1.01420760782635	13.8296866943974	4.59236685961129e-37	4.72046972464256e-35	73.39096564026
ZNF521	0.711636060219976	0.918310910766467	13.8034752849451	5.97643506275832e-37	6.11098307726021e-35	73.1297367912769
CHSY1	0.647992387035853	3.39448087941118	13.7953337126764	6.48572611857797e-37	6.59719953624103e-35	73.0486409221914
F13A1	1.4956816619534	2.42264736937725	13.7874689786039	7.01873129779787e-37	7.10237420963692e-35	72.9703228106368
RHOJ	0.637288481312902	1.3505492878024	13.7708173276947	8.29568321518259e-37	8.35127284497505e-35	72.8045691606791
CREB3L1	1.24040551010706	2.11949032133533	13.7664058784598	8.67116776305277e-37	8.68450802114977e-35	72.76067176993
RCN3	1.33430934579087	3.87412560194411	13.7529895337887	9.92042706026904e-37	9.88499696362522e-35	72.6272072738924
LAMP5	1.16963403682545	1.7246298041018	13.7180854837228	1.4076142128738e-36	1.39546728819418e-34	72.2802587986259
PRKG1	0.596239473593626	0.949102524730539	13.7152588587418	1.44804400150662e-36	1.42829794694062e-34	72.2521793199521
SGIP1	0.331285025001805	0.403948993071856	13.7104911493225	1.51887706945672e-36	1.49063664153215e-34	72.2048231609097
CMTM3	0.849515332779367	3.28169015416766	13.7015313962897	1.66146579129211e-36	1.62242134519674e-34	72.1158488298944
HIC1	0.459093978348621	0.842324940351297	13.7001635474404	1.68437820665109e-36	1.63661225750726e-34	72.1022677909047
ZNF423	0.463853707455505	0.550263656317365	13.6831086984421	1.99793780593673e-36	1.93166957177942e-34	71.9329857551439
GUCY1A2	0.351395885272355	0.430369974632735	13.6791991836372	2.07764800006908e-36	1.99205545638763e-34	71.8941943483076
ATP10A	0.510698303820381	0.721577828680639	13.6790479064604	2.08079525398401e-36	1.99205545638763e-34	71.8926934304654
SGCD	0.823766845300635	0.778889895508982	13.6331644116562	3.29205776029498e-36	3.13628722236882e-34	71.4378013529057
MMP13	2.71858703631408	3.7175143943493	13.5761715633485	5.81470192458281e-36	5.51267614500496e-34	70.8737405544419
PARVA	0.593385118154384	2.93068855585429	13.5266237236389	9.52652534937997e-36	8.98806956876284e-34	70.3842442908342
MSC	1.2799811058043	2.96928276707585	13.524586390021	9.72171824390316e-36	9.12813256266485e-34	70.364134576085
MAP1A	0.886645936338021	1.25581025280639	13.5052323928338	1.17866626274772e-35	1.10140440724703e-33	70.1731687042269
EVA1A	1.12260873707535	1.83171079702595	13.4962701177799	1.28856783313692e-35	1.19836808481734e-33	70.0847807925746
COL24A1	0.298031213494279	0.305956112277445	13.4782605268057	1.54124655902256e-35	1.42656612785358e-33	69.907248502366
TNC	1.79416651544614	6.01891437712774	13.449113431863	2.05886492553461e-35	1.89668075451372e-33	69.6201599525101
HEG1	0.934648569613338	2.95789457067864	13.4158811078432	2.86323620906828e-35	2.62530531282176e-33	69.2931869022687
TUBA1A	1.08693834940879	4.33549014645709	13.4118546871048	2.9798867140307e-35	2.71949474415979e-33	69.2535966024066
TMEM119	1.22318370429847	1.92956942672455	13.3860540366955	3.84832073461181e-35	3.49570716032412e-33	69.0000405746935
TGFB1I1	0.761218870012324	2.25735967729741	13.3643898947053	4.76934670871597e-35	4.31228431579736e-33	68.7873132315372
MRGPRF	0.789610909909924	1.49300675718563	13.2754371525714	1.1490827330349e-34	1.03417445973141e-32	67.9155645657924
PDGFB	0.850591819230574	2.66380685781238	13.2666536766867	1.25312969761946e-34	1.12264325662881e-32	67.8296352870118
SGCB	0.705341859335336	2.70317201586028	13.2388856788567	1.64789247972828e-34	1.46955891000426e-32	67.558157768501
S1PR3	0.722981828893612	1.311048286002	13.2277526960124	1.83899090197903e-34	1.63252237798411e-32	67.4493910424698
NRP1	0.822911148697064	2.56292728420559	13.1764563786808	3.04712827105362e-34	2.69277896532476e-32	66.9488049963065
GAS1	1.05712155071322	2.81736216212774	13.1450151703386	4.15063401217004e-34	3.65143613773337e-32	66.6424424858116
COL15A1	1.16416564654958	2.97367278432136	13.1247946024767	5.06239834381914e-34	4.43357128496806e-32	66.4456007172287
LAMB2	0.816542517734772	3.98116204875848	13.0649661377826	9.10242115458688e-34	7.93617344415544e-32	65.864049400455
KCNJ8	0.692374741060702	1.48188705857086	13.0600241239206	9.55386967642541e-34	8.27257227646177e-32	65.8160694028472
CHSY3	0.54847147429817	0.863348076471058	13.0598201807965	9.57297150271562e-34	8.27257227646177e-32	65.8140895927517
ARHGEF40	0.798320784666364	1.93411860497006	13.0436845230611	1.12113440108856e-33	9.64570698381483e-32	65.6574980684232
GXYLT2	0.840722447523615	1.29638511186627	13.041317412912	1.14741232298574e-33	9.82849239820683e-32	65.6345339717307
ETS1	0.937766479903329	3.63330721053693	12.9962803142031	1.78233844306125e-33	1.51491337606133e-31	65.1980043437219
RGS4	0.896832668715823	1.24126814878643	12.996180578578	1.78407617252486e-33	1.51491337606133e-31	65.1970384633427
ITGB3	0.443182235608552	0.490846552656687	12.987227386218	1.94714818084721e-33	1.64622528017083e-31	65.1103469812525
LDB2	0.472312830292328	0.968129826325349	12.9715515633993	2.26921746593201e-33	1.910250737485e-31	64.9586329318434
NNMT	1.44272478714463	4.22406649249501	12.9559245507983	2.64306280309199e-33	2.2154084353814e-31	64.8074813657981
ARHGEF17	0.66425400315869	1.95954723122754	12.9317895932762	3.34442521076298e-33	2.79130873359834e-31	64.5742143388974
CD93	0.924755040826512	2.80338563582435	12.9181122476347	3.82124807712077e-33	3.17429285115047e-31	64.4421170737202
CCDC80	1.17822988904712	2.49295125233733	12.917721907094	3.83580702955203e-33	3.17429285115047e-31	64.4383481421791
DKK3	1.13642471814557	4.3131669317505	12.8954630104695	4.76423370603627e-33	3.92596980079698e-31	64.2235211952861
ANPEP	0.915223006933818	2.50265487542715	12.8880241172396	5.12195295986205e-33	4.20301434059269e-31	64.1517674614972
RAI14	0.957384676724788	3.24832528139321	12.8529752490049	7.20210697707579e-33	5.88523637080712e-31	63.8139729655811
RCAN2	0.787196780931188	1.38949427740719	12.8382245185253	8.31185560600436e-33	6.76377249938605e-31	63.6719458324173
SFRP4	1.90548448173353	2.31445197975649	12.8245574867333	9.49144859970885e-33	7.6916178901375e-31	63.5404261022175
MYADM	1.21502532755427	4.67880352729142	12.8074774836586	1.12025552507984e-32	9.04073983669808e-31	63.3761618604651
CACNA1C	0.284639018023186	0.365079862163673	12.798476183864	1.22245951943941e-32	9.82495243401304e-31	63.2896376155384
CNN1	1.01115287611582	1.62153354187425	12.7946830713478	1.26826141275429e-32	1.01512890947095e-30	63.2531858172097
WNT2	0.944312058574996	1.16167429282435	12.7862600697468	1.37617282952288e-32	1.09700634124824e-30	63.1722602855699
IL1R1	0.867007428359849	3.11114466426547	12.7715850438063	1.58647433994049e-32	1.25950584792836e-30	63.0313315612888
RASSF8	0.649194543680454	1.46364720735329	12.6945775325816	3.34150082846359e-32	2.6420854728702e-30	62.2931508131065
TGFBR2	0.998220114758718	3.89903834485429	12.692462820283	3.41045007720025e-32	2.6857294357952e-30	62.2729115913343
CHST15	0.764969155886592	3.06777883511976	12.6288358703495	6.30009035662463e-32	4.94139617128028e-30	61.6647658104387
PODN	1.0407266392804	1.39487820512575	12.6218925767073	6.73583792764672e-32	5.26203658907762e-30	61.5984967593137
SLC41A2	0.522969320314102	1.02843503275649	12.6116630628093	7.43307560358854e-32	5.78358432422646e-30	61.5008971110937
ADGRF5	0.664265012348275	1.62636409355489	12.6109640212954	7.48326463782254e-32	5.79953009431247e-30	61.4942290526104
CCN1	1.13964996799607	5.00899373388224	12.5839603526846	9.70343179972573e-32	7.49043569362227e-30	61.2367907305208
RFLNB	0.813884386097961	2.80730934897605	12.5587127230524	1.23683321201747e-31	9.50998135066978e-30	60.9963514559373
PDGFRA	0.911150790374154	1.57550332519561	12.5510122765156	1.33177872539523e-31	1.0199858238027e-29	60.9230679987194
KCND2	0.275050484668611	0.273474899916168	12.5476827991259	1.37504606173425e-31	1.04900974944023e-29	60.8913893091214
PCDH12	0.490771856022893	1.12112013160878	12.5436064878237	1.42992890973893e-31	1.08663469288721e-29	60.8526107191454
KCTD12	0.809722384436761	3.1734739877006	12.516991830293	1.84595773873662e-31	1.39734707897388e-29	60.5995821751359
RHOBTB1	0.617498529037329	1.4271695388523	12.5067061398993	2.03728401870164e-31	1.53622227356151e-29	60.5018698651183
MRAS	0.735439223308954	1.49161218533333	12.4442427386546	3.70478466466602e-31	2.78286325003567e-29	59.9093794746738
ANTXR2	0.87061661957702	1.9635594503493	12.441918791042	3.78802322296477e-31	2.83448634270122e-29	59.887365875666
BMP1	0.665016451916021	3.62971511342116	12.4184008080689	4.7425667363711e-31	3.53520337256975e-29	59.6647132592018
ANO6	0.648334497481939	3.36995128567665	12.4110357677825	5.08814121197116e-31	3.77838014714056e-29	59.5950315165004
SRPX	1.2859976763848	2.55042930600399	12.4057169458306	5.35318895564451e-31	3.96014319332338e-29	59.5447228872348
DYSF	0.842095167483316	2.03038264714571	12.3990103446524	5.70706965110874e-31	4.20600265230769e-29	59.4813040028844
ENC1	0.797465941568179	2.39585420473453	12.3894377960849	6.25288437836865e-31	4.59093353043382e-29	59.3908155130811
PDGFRL	1.04157069214873	1.55076720233533	12.3822330211857	6.69769644270028e-31	4.89910155527852e-29	59.3227337197742
LHFPL2	0.643222872201643	2.54553012150898	12.3311923544536	1.08917642999545e-30	7.93717002903401e-29	58.8410234697397
DCHS1	0.700748633861441	1.13990003127745	12.3194532569085	1.21787498895065e-30	8.84204406476065e-29	58.730381896973
LATS2	0.59217760461582	2.26291483007186	12.3064571645509	1.37807490833097e-30	9.96807517026071e-29	58.6079584836295
IGDCC4	0.349759073708538	0.420687195548902	12.296713575775	1.5117905663821e-30	1.08949334913071e-28	58.5162188615225
SEMA3C	1.21510813674169	3.57382097933333	12.2926425749835	1.57141411562435e-30	1.1282984440494e-28	58.4779003048081
PEAK1	0.44941710452937	1.11383985101597	12.2910315359538	1.59565064709302e-30	1.14150392445885e-28	58.4627381656641
CLEC11A	1.02250679233129	2.89634739242315	12.2837568867426	1.70980825368289e-30	1.21870639395718e-28	58.3942867115124
HHIPL1	0.425732603468758	0.565686650381238	12.2793508863742	1.78286577739067e-30	1.26615885936144e-28	58.3528385850453
RASA3	0.768098781298476	2.25379308139721	12.2775116964578	1.81427380848911e-30	1.28379592318088e-28	58.3355393078757
RAB3IL1	0.700749774062536	1.81088092024351	12.2714393864358	1.92193505310313e-30	1.35506828834311e-28	58.2784334680035
MFAP2	1.08765545310849	4.12208390246507	12.2592176192848	2.15828525246648e-30	1.51623420793778e-28	58.1635420935215
MRC2	0.998511601904781	4.13662568247305	12.2574439267643	2.19490969076765e-30	1.53643678353735e-28	58.1468734944763
ANXA5	0.607698200380978	6.43892499962076	12.2355503965877	2.70131172226801e-30	1.88416492628194e-28	57.9412315293694
FKBP10	1.34474434387831	3.96003027501597	12.2314890385683	2.80730852568025e-30	1.95112937745677e-28	57.9031056198097
EBF1	0.491702941966773	0.842606332710579	12.1859360974803	4.32088855667086e-30	2.99244515999226e-28	57.4759450721823
BNC2	0.457649813500323	0.479642213479042	12.1845317524264	4.37865690866992e-30	3.02173743555914e-28	57.4627898521567
TENM3	0.872157233072816	1.49541675772056	12.1730225543124	4.88199837631521e-30	3.3572333904731e-28	57.3550081474089
ADGRL4	0.644337851321076	1.93301694480439	12.1466669906279	6.26216143122527e-30	4.29122851760805e-28	57.1084002916212
EPDR1	0.881566270582868	1.34521097472655	12.1359737225705	6.9272217219162e-30	4.73037203597984e-28	57.0084264458156
SEC24D	0.657517083466306	2.54711080483832	12.1158406191164	8.3759641426244e-30	5.69974145315172e-28	56.8203271367262
TIE1	0.630409435019915	1.64444850893014	12.0903066678735	1.06544294424928e-29	7.2250349656904e-28	56.5820132963514
SERPINE1	1.59766943648138	6.16764876073852	12.0839058082718	1.13163580394204e-29	7.64735198996127e-28	56.5223156600802
RARRES2	1.32127265466946	3.26443732787625	12.0712192701669	1.27516591477484e-29	8.58758286743197e-28	56.4040456242887
TTYH3	0.771891218685008	4.48919163652695	12.0570159374789	1.45744591633921e-29	9.78141537666829e-28	56.2717158631518
NUAK1	0.864845731090193	2.14708837800798	12.0560148966922	1.47123036627329e-29	9.84011268949227e-28	56.2623925706684
TSPAN2	0.66682755170052	0.918819094738523	12.0417066336834	1.68304396358553e-29	1.12183783647868e-27	56.1291774819968
LOXL1	1.03099183155766	2.81344048658683	12.0387250770429	1.73086520182083e-29	1.14978902692384e-27	56.1014290284898
GPR4	0.508546358142	1.47995226013972	12.0382144227693	1.73919017627259e-29	1.15140285229165e-27	56.0966769001841
ITGB1	1.02293992921401	5.53668302582036	12.0354414079092	1.78509809426356e-29	1.17780289800565e-27	56.0708732645196
SSPN	0.745265056704791	1.46705272140319	12.0204052351272	2.05584938885009e-29	1.35187671933476e-27	55.9310145144663
PDZRN3	0.759782564691061	1.28075725864072	12.019072561682	2.08173279550987e-29	1.36430340591637e-27	55.9186233031945
FNDC3B	0.702344032344979	3.09799654904391	12.0125515704094	2.21313672340681e-29	1.44557057552291e-27	55.858001946561
ACVRL1	0.591116724036768	1.91937986323952	11.9919948496796	2.68384976254356e-29	1.74718619541586e-27	55.6670181520979
ATP8B2	0.780381751526387	2.01724821696407	11.9910634879918	2.70739000370673e-29	1.75665537449809e-27	55.658369530482
DACT3	0.37916005277621	0.52603784888024	11.987023255579	2.81190928396374e-29	1.81843007668251e-27	55.6208562319587
OMD	0.96635409656853	1.028072895501	11.9721108152175	3.23365643000426e-29	2.08426765933938e-27	55.4824555533131
C11orf96	0.999651978554975	2.2045227885988	11.9664369525589	3.41016474997045e-29	2.19080649891194e-27	55.4298220530139
C1QTNF1	0.940672383391824	3.10006647820559	11.9605114338679	3.60474269647032e-29	2.3082172085923e-27	55.374868787053
MYCT1	0.479523462029829	1.11437411812176	11.9337804561495	4.62922112379113e-29	2.95453230547846e-27	55.1271529383536
CDK14	0.798766053002419	1.66067950471457	11.9246913265587	5.03982823424629e-29	3.20611874315408e-27	55.0429939968654
SLC39A14	0.852735960677935	3.473442592002	11.9200822886013	5.26169418024993e-29	3.33639244611302e-27	55.0003311468243
SRPX2	0.864147624279131	2.82167639226148	11.9125380948613	5.64601349524953e-29	3.56849979165771e-27	54.9305192447053
GALNT10	0.590509350938802	2.48519223883433	11.9098885594382	5.78751215592173e-29	3.64613265823069e-27	54.9060069962535
FKBP14	0.604115210060162	2.39358867025748	11.8966513063839	6.54907759226175e-29	4.11265226292193e-27	54.783587609748
CHRD	0.495059403944573	0.672069894842315	11.8893192221751	7.01300118691373e-29	4.37742795163436e-27	54.7158123984558
FKBP9	0.704329192011803	4.7659533907984	11.8892804412748	7.01553993272685e-29	4.37742795163436e-27	54.7154539832962
PLPPR4	0.403233101878761	0.623000216367265	11.8873125997194	7.14557007931663e-29	4.44436253659407e-27	54.6972679410597
PKIG	0.750480153137455	3.05989578788623	11.8666759307583	8.66233817389877e-29	5.37064966781724e-27	54.5066528117832
TMEM204	0.776433878360981	2.75972499603393	11.8518867605233	9.94252205463568e-29	6.14485619389351e-27	54.3701631455072
EDIL3	1.15351521846366	2.13519415807585	11.8143345040396	1.41029881547387e-28	8.68868639312453e-27	54.0240205543582
ABCC9	0.425743542178069	0.555458436231537	11.8138622153075	1.41650725839687e-28	8.69949269072043e-27	54.019671096661
NAP1L3	0.392534791125541	0.407677106842315	11.8113003145558	1.4506614599816e-28	8.88132235531055e-27	53.9960794358584
ACVR1	0.639581196974759	3.54660877627146	11.8026207443921	1.5725803384154e-28	9.5976543778915e-27	53.9161736296791
LMCD1	0.690241035116379	1.55142939316168	11.7952584191999	1.68395182162135e-28	1.02453517371542e-26	53.8484205179024
GALNT2	0.627496496731059	4.45518037478643	11.7776216748263	1.98369973117778e-28	1.20315701086652e-26	53.6862120016086
DIXDC1	0.456886561822737	0.983692077487026	11.7737735878534	2.055849111714e-28	1.2430567539249e-26	53.6508385792638
TGFB2	0.77152073191802	1.44752798954691	11.7694237851614	2.14055338105732e-28	1.29027801024844e-26	53.6108609971852
TGFBI	1.50425362709031	6.14593600083233	11.745068678864	2.6831172504736e-28	1.61234707389998e-26	53.3871754309759
PTGDR	0.17526758172621	0.247418544922156	11.7435456853513	2.72126750545835e-28	1.63025626937428e-26	53.3731964394274
ACTN1	0.902400915225828	5.32704245727146	11.7338346769784	2.97753913875154e-28	1.77832842140115e-26	53.2840868181151
CNRIP1	0.496361335386622	1.02142450943713	11.7108213562531	3.68479347557655e-28	2.19067721426845e-26	53.0730799939661
SH3PXD2B	0.711273677405199	3.42256788023353	11.7106574368944	3.6903881387318e-28	2.19067721426845e-26	53.0715778763219
F2RL2	1.03709655807025	1.94775146308982	11.6932356537728	4.335825801148e-28	2.56602054231577e-26	52.9119969059675
PYM1	-0.419875774814779	3.83544101234132	-11.6797222737276	4.91278678370702e-28	2.89869262494858e-26	52.7883093422523
ANXA6	0.957138439638381	3.5962816356986	11.6741531928925	5.17222670450404e-28	3.0425779379206e-26	52.7373593962256
PLXNC1	0.679592227419139	1.34929796326347	11.6632971490908	5.71778146277213e-28	3.35340156059879e-26	52.6380803156406
GNA12	0.600705907651449	3.9381430753513	11.6529400496958	6.29151030715376e-28	3.67883821253632e-26	52.5434132012902
CHST11	0.81968411821417	2.93600732746507	11.6500696466616	6.46041333015057e-28	3.76632454739823e-26	52.5171853170551
CD276	0.709041115076228	4.65057294301597	11.6490345727609	6.52242038674356e-28	3.79115684979469e-26	52.5077283868951
ADAMTS5	0.462814349650223	0.54260196761477	11.6313778682931	7.67615089613341e-28	4.4485230564239e-26	52.3464822421941
MAN1A1	0.941125972523014	3.08471376448703	11.6103598062907	9.31678013020663e-28	5.38333479121111e-26	52.1547216797444
CYTH3	0.550631506317659	2.72706903281437	11.5970514798531	1.05314152790529e-27	6.06721358111809e-26	52.0334045184972
FBXL7	0.663796101781333	1.13684300493812	11.5796748723702	1.23573494095153e-27	7.09820688140688e-26	51.875121644294
MMP1	2.12717549155313	6.98477116733533	11.5779040362427	1.25602553674776e-27	7.19360080137355e-26	51.8589988228312
SEC23A	0.59509777088596	2.96042749092814	11.5758983648023	1.27940741960953e-27	7.30608973829652e-26	51.8407396235637
IGF2	1.2416623103195	2.96441199320359	11.5654793082319	1.40801950934229e-27	8.01709067564283e-26	51.7459160744274
TNS1	0.882806229634105	2.37537053034731	11.5361959308868	1.84252868968391e-27	1.04606352643973e-25	51.4796724108039
SLC24A2	0.190158746406335	0.193457441403194	11.4890680782147	2.8382202510826e-27	1.60667946387371e-25	51.0520068404061
ITGBL1	0.736617089061782	0.759874284121757	11.4713800983627	3.33699386824375e-27	1.88356908227747e-25	50.8917578578461
ENPP1	0.500905776519668	0.59627370150499	11.4627438756426	3.6112854389685e-27	2.03251886521772e-25	50.8135678256289
PTPRM	0.600239192053729	1.40656067519162	11.4509639340706	4.02191209321638e-27	2.25712480403781e-25	50.7069706602289
JAM2	0.499559124919439	0.898407788365269	11.4346702017424	4.66744902230715e-27	2.61189912337131e-25	50.5596332785683
CDH5	0.695893272955506	1.99126266623952	11.4247024055279	5.11213025754085e-27	2.85256868370779e-25	50.4695590211531
GLIS2	0.780524575477039	2.43126331852695	11.4036304697827	6.19565636480574e-27	3.4473267465714e-25	50.2792929986404
MRVI1	0.417600990318199	0.947261076706587	11.3870629980487	7.20550511694807e-27	3.9978271288067e-25	50.1298437465162
HSPA12B	0.516215209627827	1.16372634226347	11.3750078194762	8.04167824162924e-27	4.44912113481641e-25	50.0211783380856
CEMIP2	0.67924147137977	2.64746188568263	11.36239239496	9.02015220993944e-27	4.97637210904286e-25	49.9075352152423
BMP8A	0.392274399933061	0.533078373243513	11.3347746554651	1.15950382336794e-26	6.37890413250027e-25	49.6590061089022
PLBD2	0.552954555624004	4.27906285098802	11.3287904367927	1.22428582569695e-26	6.71637701569143e-25	49.6052017075878
LPAR4	0.104823731005389	0.118942468279441	11.3272141178797	1.24194100347322e-26	6.79414784252996e-25	49.5910317344148
STARD8	0.401725471106159	0.82482175000998	11.324744293731	1.27011410570585e-26	6.92886270514951e-25	49.5688321297715
CDH13	0.92371590943085	2.37500518792814	11.3167496720686	1.36573887357165e-26	7.42977164369203e-25	49.4969933815613
GRID1	0.234155028685407	0.32234502953493	11.2881823688188	1.76974662498087e-26	9.60087544052122e-25	49.2405357995965
PTPRG	0.548553546810406	1.47217447505988	11.2744484118524	2.0042811664959e-26	1.08431055904889e-24	49.1173783200774
MMP19	0.752235203299301	1.84555014265269	11.2725405273555	2.03921854218296e-26	1.1001640367081e-24	49.100276640197
SYT11	0.606146457202277	1.444631835501	11.2702496695266	2.08196988354091e-26	1.12013421007036e-24	49.0797443738966
PALLD	0.697687436750557	4.4321551413014	11.2655611272848	2.1722642692656e-26	1.16550332908674e-24	49.0377301014912
A2M	0.964124359427663	4.73543588082236	11.2604560873733	2.27501224039659e-26	1.21728737136837e-24	48.9919953648336
ADAM19	0.955592530593969	2.34637059469461	11.2561530169981	2.3653623337106e-26	1.26217285184065e-24	48.9534548217908
HSPG2	1.13181726841988	3.9160981754511	11.2492967375922	2.51674768279489e-26	1.33929379414126e-24	48.8920644786065
FGD5	0.575501647086632	1.25482913732735	11.2301258150175	2.9931045134896e-26	1.58846008555576e-24	48.7205282393515
PALM2AKAP2	0.068370346886631	0.0654280697305389	11.1999182202391	3.93180703024469e-26	2.08098079405633e-24	48.4505925058187
PAM	0.662574919333435	3.77567517331936	11.194532122885	4.12758692246343e-26	2.17869655664083e-24	48.4025077871218
LMOD1	0.645668663124888	1.0487152220519	11.1926563896146	4.19801913068142e-26	2.2099006367172e-24	48.3857653047142
CLSTN2	0.534048973842771	0.546325066646707	11.1816328918632	4.63675802907736e-26	2.43429796526561e-24	48.287405282168
CLIC4	0.639857260394076	5.32933607535529	11.1781885843362	4.78297233413316e-26	2.50432840980216e-24	48.2566844352258
IL7R	1.02292456560628	2.73351915958283	11.1769106533429	4.83837994716938e-26	2.52656578524647e-24	48.2452876123044
CNN3	0.779050308277725	5.02588888313972	11.1713354283125	5.08766730117855e-26	2.64965713045379e-24	48.1955758539138
PRICKLE1	0.531155290926758	1.0098043002994	11.1604589328879	5.61132865575857e-26	2.91460767678098e-24	48.0986378145696
AMPH	0.33081975436671	0.366215366457086	11.1537729122099	5.95947820687361e-26	3.08723101804354e-24	48.0390759531354
GFPT2	0.87933975660676	2.10138479027146	11.1399341098179	6.74977293623081e-26	3.48738268371925e-24	47.9158621479502
TM6SF2	0.162502042522887	0.184601069417166	11.1333097876821	7.16411484060256e-26	3.69169295084349e-24	47.8569149827393
MMP9	1.47057374732303	5.38176005740918	11.1286765134524	7.46885244059109e-26	3.83859705696694e-24	47.815697867587
MFAP5	1.37024976174795	2.33715458081637	11.1269399579105	7.58635901106803e-26	3.88875568205141e-24	47.800252310583
KANK4	0.804589019805941	0.820250200051896	11.1102032156219	8.81742422844982e-26	4.50796584245092e-24	47.6514639620397
SFXN3	0.625782422434339	3.25344516715968	11.1031839124231	9.39105756325283e-26	4.78870376528271e-24	47.5891030300977
VSTM4	0.720096974864461	1.23823989493812	11.1028598866756	9.41841539610293e-26	4.79014720536173e-24	47.5862248920426
ARSB	0.478973997412695	1.45455609659481	11.1016492140676	9.52133661120454e-26	4.82991439004739e-24	47.5754716175583
PAPPA	0.585180354022791	0.938235308754491	11.0892520435879	1.06417637192621e-25	5.38429133256968e-24	47.4653998101903
NRP2	0.729284875582976	2.81290442459681	11.0787482976998	1.16929776529496e-25	5.90087476904668e-24	47.3721973839374
ITGAV	0.875126671464752	4.60705297604192	11.0782657579928	1.17436753150534e-25	5.91118502327302e-24	47.3679169667245
MFGE8	0.667077963723459	3.86613391073453	11.0758529160112	1.20004753346558e-25	6.02491730811898e-24	47.3465152974779
S1PR1	0.679532515953057	1.95880311619361	11.0564499084052	1.42790795907994e-25	7.15052370277724e-24	47.1745149971905
SNED1	0.397627790372166	0.531830230660679	11.0351859373544	1.72724318894964e-25	8.62738094122416e-24	46.9862276580904
CDH2	0.736964388484009	0.730098387770459	11.02398097743	1.90927882737043e-25	9.51229987207767e-24	46.8870988607224
TCF4	0.597501767236249	1.73649221499202	11.0230433657929	1.92534916260795e-25	9.56795652563185e-24	46.8788067057442
COL14A1	0.910152238447702	1.74272822600599	10.9924221008959	2.53099411559238e-25	1.25457652481013e-23	46.608230576739
RASL12	0.516338219377434	1.16862710398802	10.9863193393096	2.67264094819539e-25	1.32143487894319e-23	46.5543599936623
SAMD4A	0.540329397494495	1.23505442662675	10.9857675338181	2.68583046041419e-25	1.32460274979518e-23	46.5494899686971
GEM	1.00178599206187	2.65564681580639	10.965555731621	3.21621724263863e-25	1.58218445210913e-23	46.3712110934824
SORCS2	0.934959993816408	1.76190385920758	10.9611439454406	3.34516733294036e-25	1.6414853771941e-23	46.3323234225756
TMEM263	0.582804311346033	2.92151876477245	10.9444819819384	3.88023783629969e-25	1.89927430934669e-23	46.1855428625401
LIMS1	0.480627631648705	3.44936293957685	10.9344152942589	4.24387998182516e-25	2.07207440112613e-23	46.0969283744373
DIPK2B	0.411955416305127	1.08183898462275	10.9251383788011	4.60889324571748e-25	2.24468042615617e-23	46.0153102556849
HAS2	0.927613922916438	1.6178933643493	10.9130672319107	5.1309301865615e-25	2.49271309809816e-23	45.9091721108033
P3H3	0.954173911761365	2.35110874781038	10.9101241354685	5.26687433053901e-25	2.54839995193157e-23	45.8833052163684
SH3GLB2	-0.547158969237699	3.45894110020758	-10.9100220866798	5.27165171828139e-25	2.54839995193157e-23	45.8824083856628
FGFR1	0.82669580438179	1.78259706866866	10.8956737697924	5.98807906080907e-25	2.88758479154571e-23	45.7563629979686
SULF2	1.08881195033204	5.22064462015569	10.8861251069424	6.51766552711926e-25	3.1352218656315e-23	45.6725375228601
CHPF	0.745114447008208	5.45855132807186	10.8773774278894	7.04356090596689e-25	3.37987087207699e-23	45.5957833698366
PLVAP	0.692662666172118	4.98286464207984	10.8748344076198	7.20420626569478e-25	3.44848402865243e-23	45.573477447154
SHROOM4	0.39387108353039	0.647205984181637	10.8685364873796	7.61789914656899e-25	3.6375934066624e-23	45.5182495089989
SHANK1	0.126943712051336	0.132160900726547	10.8622857207042	8.05182607904196e-25	3.83541861765096e-23	45.4634545593038
C1S	0.953444050241676	5.60281141960479	10.8590628598298	8.28506470378668e-25	3.9369176074198e-23	45.4352101757019
PLXDC2	0.822320115552855	2.374992251499	10.8535567031102	8.69918133218853e-25	4.12366532567092e-23	45.3869674890218
DIRC1	0.206645148559775	0.18412224839521	10.8413177372033	9.69480664897702e-25	4.58449331366879e-23	45.2797887671056
MAGEL2	0.186697015752045	0.151106519872255	10.8243963933271	1.12603437542803e-24	5.31194477104093e-23	45.1317287026765
WWC2	0.444333920194748	1.31537283611976	10.8168454504071	1.20376827245116e-24	5.66496249661957e-23	45.0657048599715
AOC3	0.597488129158299	1.14978829015768	10.81341345384	1.24083983889149e-24	5.82538510902665e-23	45.0357056354574
PDPN	1.11724511469739	4.90088011251297	10.8100677317313	1.2780710271303e-24	5.98578588965343e-23	45.0064662132577
MEIS3	0.618514110344973	1.19396712219361	10.7941109349834	1.47148681378761e-24	6.87515250556746e-23	44.8670913884269
TRIO	0.619198724431716	2.57835929897605	10.7929474809295	1.48667690795702e-24	6.92954654233903e-23	44.8569341784558
PPEF1	0.293643918338522	0.354178066111776	10.7894091467765	1.53383758327957e-24	7.13234476225e-23	44.8260479163039
TRIM7	-0.609197350652344	1.91663116589222	-10.7872067350664	1.56393994812305e-24	7.25504683772995e-23	44.8068261482287
PRKCA	0.518402645212586	1.3657021573513	10.76634863888	1.87977769413455e-24	8.69953989726248e-23	44.6249058769503
FYN	0.602754988837725	2.07835572255489	10.761666133295	1.95896903439466e-24	9.04460171199238e-23	44.5840960530242
COA3	-0.541356881946736	4.61037748271856	-10.749376785905	2.18292765189796e-24	1.00548530758413e-22	44.4770422458557
REEP4	-0.547080376077925	5.1243001751976	-10.7476938940448	2.21551425649228e-24	1.01809396304222e-22	44.4623883252293
SLC25A10	-0.682692591041585	2.82033577241517	-10.7432165507894	2.30458361056007e-24	1.05653797920747e-22	44.4234084467296
ITGB5	0.649322371038444	4.81021910591816	10.7268395835974	2.6617571305253e-24	1.21742662199436e-22	44.280916363059
FZD4	0.443760832877322	1.21489723772255	10.7252161226609	2.70002919496344e-24	1.23204603218775e-22	44.2667984047794
SLC2A3	0.88093544932367	2.40127171874651	10.7238230621122	2.73330524053789e-24	1.24432287523788e-22	44.2546851200425
NDNF	0.365465118408347	0.347218564135729	10.7156132751643	2.93785430471839e-24	1.33433243188721e-22	44.1833173062131
LOXL3	0.43215099041641	1.10939894273852	10.7140559995148	2.9783363463615e-24	1.34958025161114e-22	44.1697837352728
SNX9	0.533286469143358	3.60999187201796	10.7117326203292	3.03976601084745e-24	1.37422755073729e-22	44.1495945932324
MARVELD1	0.720877547742387	4.4634957172515	10.7059303690141	3.19872877177023e-24	1.44275226126265e-22	44.0991875355765
ESAM	0.561180054242365	2.58724844537924	10.7040550414894	3.25185196485709e-24	1.46333338418569e-22	44.0828992791974
BASP1	1.14553653706501	4.78335296173453	10.6817428847302	3.95531170915561e-24	1.77579856735193e-22	43.8892428944759
COL16A1	0.90251318781041	3.73025384777844	10.6720473100472	4.30630398846641e-24	1.92894763520066e-22	43.8051699254875
TSPAN11	0.720927612337795	1.34365111881437	10.6716519997271	4.32125327504128e-24	1.93121456433767e-22	43.8017430977307
TEK	0.466821694257527	0.932061802157685	10.6677024867791	4.47347026599833e-24	1.99467749531843e-22	43.7675103149175
UBTD1	0.560445211209462	3.53287291823353	10.6585306265403	4.84781950286731e-24	2.15667232097947e-22	43.688043014189
DCLK3	0.141159086224788	0.204157545227545	10.6439145756318	5.50969038239533e-24	2.44555120836774e-22	43.5614946126635
SYNDIG1	0.692943706385459	0.774273065560878	10.6073340737493	7.58625128776229e-24	3.35962557029473e-22	43.2452532119884
FLT4	0.441371494811325	0.891169728103792	10.6051563453497	7.73191395222524e-24	3.4163864137321e-22	43.2264482176555
ARHGAP31	0.627682365693414	1.51152914211577	10.5963798147083	8.34765423313346e-24	3.6801283786252e-22	43.1506863300548
ENG	0.693948379777105	4.32405555951297	10.5502942255228	1.2474562030591e-23	5.48712154183428e-22	42.7535116029733
SLIT3	0.703800799482189	1.16886041610379	10.5492339865626	1.25902223516697e-23	5.52555151748562e-22	42.7443871575618
SLC16A2	0.915603877489244	2.25033840090818	10.5433712141143	1.32492817600516e-23	5.80175947923334e-22	42.6939424787143
CDC42EP3	0.606750127127506	2.25911682852295	10.5326740394178	1.45413164119391e-23	6.35328656655862e-22	42.6019473246435
MFAP4	1.31060122356	2.80513714129341	10.5303066931087	1.4843747671112e-23	6.47094625037537e-22	42.5815962814637
PPFIBP1	0.524915996078582	2.79149877765269	10.5259531604469	1.54163162240206e-23	6.70558253574881e-22	42.5441784477483
LIX1L	0.575557432702883	2.47105466703992	10.5254305859604	1.54865022869244e-23	6.72114199252518e-22	42.5396876745174
EBF2	0.188226625738368	0.207721165263473	10.5224642227912	1.58909653427367e-23	6.88138698766401e-22	42.5141987510656
KANK2	0.570971904271872	2.40442151472255	10.5200516118549	1.62276474485393e-23	7.01163616526489e-22	42.493471395164
PIP4P2	0.517535320747388	1.42298396855888	10.4904093465889	2.09904018738538e-23	9.04950438402569e-22	42.2390540799188
CRB3	-0.754474536541476	3.35398205602794	-10.4841291777495	2.21653584986504e-23	9.53094234688017e-22	42.1852105915376
RUSC2	0.600637047126603	2.04439901304391	10.4839246397823	2.22047043923731e-23	9.53094234688017e-22	42.1834573160409
STAP2	-0.672720220629772	4.52252410951497	-10.4834747881862	2.22914841919462e-23	9.54720803220853e-22	42.1796013176175
PODNL1	0.685425636298841	1.76547970517764	10.4824399238125	2.24923982120289e-23	9.61217805428717e-22	42.1707311587103
CYB5R3	0.397051925821811	5.29119699243912	10.4697974040029	2.50969992767067e-23	1.07018427046743e-21	42.0624131325423
GNG11	0.587736270148528	2.28287990216567	10.4563045525943	2.82077847249937e-23	1.20021358535758e-21	41.9469017923667
NPR2	0.730846840518293	1.25817293377844	10.4431799780008	3.1600350002334e-23	1.34164094683822e-21	41.8346346491092
CXCL12	1.01621356837592	2.12422178833333	10.4373312884666	3.32398572481101e-23	1.40818744480605e-21	41.7846342409151
SLC2A10	0.684332511544131	1.32363106400599	10.4338023035356	3.42696796807274e-23	1.44867282286711e-21	41.7544736505305
SYNC	0.507247884340999	0.882294276978044	10.4292421454193	3.56474705490943e-23	1.50366112272961e-21	41.7155097822208
COX7B	-0.547076087964994	4.89374437178443	-10.4280362520881	3.60209214414146e-23	1.51613921498023e-21	41.7052079582982
TIMP1	0.966379785788632	6.57863439761477	10.4128434478173	4.10724090937537e-23	1.72504118193766e-21	41.5754828318884
FLT1	0.515761653530844	1.69393998074052	10.3998620047266	4.59418481819184e-23	1.92541694204478e-21	41.4647358131655
FZD1	0.771717929034136	2.70127299104591	10.3933830491304	4.85824345264449e-23	2.03172365375047e-21	41.4094958918153
PKD2	0.521847242248465	2.06950794242715	10.3923175716168	4.90308870971742e-23	2.04609663463208e-21	41.4004136927579
NOVA2	0.164015783275437	0.33803191752495	10.3916150393055	4.93288246540519e-23	2.05414060872843e-21	41.3944255895702
POGLUT2	0.513467249236873	2.01927309756287	10.3881406902968	5.08289022173999e-23	2.11210310703366e-21	41.3648154621835
TLL1	0.616066143264857	0.749796506762475	10.377462346055	5.57287764919212e-23	2.31079194243571e-21	41.2738491970873
SEMA6B	0.582801506016382	1.95861771462275	10.3493944690776	7.09600151597011e-23	2.9361209662478e-21	41.035033175984
TBXA2R	0.296678674735896	0.636439651369262	10.3408808125395	7.6349711525981e-23	3.15245214820805e-21	40.9626770788004
NFATC4	0.562155980416809	1.39382826340719	10.3383841002718	7.80060140592132e-23	3.21404526281948e-21	40.9414652455621
VCL	0.590405296180523	4.37125426857086	10.3291055988995	8.44800209203039e-23	3.47346275489165e-21	40.8626649789193
CSMD2	0.230510897895515	0.234878107083832	10.323752124595	8.84552126781846e-23	3.62926534370787e-21	40.8172199156801
PLOD1	0.633715188376942	5.13503523631138	10.3110957535081	9.86070551796923e-23	4.03730773094212e-21	40.7098419864556
MCAM	0.66471742103266	3.67226698134331	10.2846344205352	1.23720321164091e-22	5.05493278731108e-21	40.4856172088881
STX2	0.450944635309176	1.8748253024491	10.280038608701	1.28687974497947e-22	5.24692305207706e-21	40.4467118892115
SCARB2	0.461044980589313	4.98822105470459	10.2681463200182	1.42480729443561e-22	5.79718467923488e-21	40.3460915148089
MGP	1.2118659131254	3.39086540141916	10.2654501768941	1.45806363555459e-22	5.92016274477779e-21	40.3232900377412
SPOCD1	0.524848015496578	0.870211557229541	10.2623329257512	1.49747581632078e-22	6.06757317276864e-21	40.2969320730767
MOCS1	0.51670219387842	1.4514497519481	10.2591738975823	1.53849510736142e-22	6.22087152107009e-21	40.2702261740333
ROBO4	0.450953996828102	1.60861637729541	10.247796678521	1.69568563980097e-22	6.84230176556053e-21	40.1740893947507
SAMD14	0.156574614404328	0.262237287489022	10.2225506645082	2.10372949768904e-22	8.47130661646741e-21	39.9610104606032
TMEM200A	0.55004527421909	0.759548477752495	10.2196738269435	2.15601399221639e-22	8.66398215390661e-21	39.9367514180749
GLIS1	0.518999852258993	0.724152230596806	10.2191544220083	2.16559035079955e-22	8.68459539037274e-21	39.9323719911362
AK5	0.219968079734974	0.237502709	10.2137146071831	2.26845733332667e-22	9.07847781144874e-21	39.8865142517051
EML1	0.619329371575539	1.47960437957685	10.2102264407591	2.33695605253249e-22	9.33348705643344e-21	39.8571173360761
APP	0.627706541922281	7.06362475727745	10.2063808756836	2.41485467047502e-22	9.62492075803617e-21	39.8247160064507
MATN3	0.635139968558583	0.893182517205589	10.1985378580129	2.58180696687483e-22	1.02693869782211e-20	39.758658328788
PCDH17	0.425886518816256	0.895202039550898	10.1923901110166	2.72064045286565e-22	1.07996154561923e-20	39.7069022579875
CCDC102B	0.236979601424214	0.52203831754491	10.1893612300463	2.79174115853694e-22	1.10593721757052e-20	39.6814105100007
GNAI2	0.406197221428253	5.07349726834531	10.1810156157266	2.9973333661055e-22	1.18497815060811e-20	39.6111975922044
DOK5	0.405419783326334	0.506264238325349	10.1778243837437	3.0798610583977e-22	1.21514518122236e-20	39.584359232503
SPRY1	0.600807024456639	2.34663703599002	10.173263029112	3.20175153406587e-22	1.26068966653844e-20	39.5460076701739
CSPG4	1.28007361026684	3.5649131703014	10.1669492872255	3.37840816371671e-22	1.32757165869995e-20	39.4929407486891
MAGEH1	0.722000585785558	2.71251615794411	10.1490703441887	3.93288314702834e-22	1.54235357151533e-20	39.3427857284377
PCDHGA12	0.237701269146071	0.284677014702595	10.1444037145395	4.09190333241716e-22	1.6015004425272e-20	39.3036219324522
CCIN	0.129343849180865	0.132154728740519	10.1135442880955	5.31657945671299e-22	2.07665593579209e-20	39.0449383149291
GLIPR1	0.703746644129384	2.3508474551517	10.1047306820227	5.72884114261955e-22	2.23321891248223e-20	38.9711522640151
CPZ	0.232057872979165	0.277337192868263	10.1028322972089	5.8217096990737e-22	2.26490020762768e-20	38.955264851026
TAFA5	0.671049103732529	0.938906123189621	10.0881261897061	6.59360174135102e-22	2.56010023873927e-20	38.8322574663879
FOXO1	0.55307305908219	2.66450041194012	10.0860934345493	6.70799710170828e-22	2.59934887691196e-20	38.8152640451087
MME	0.86813827659886	1.25888179783034	10.0827763071152	6.8989162072103e-22	2.66803630746172e-20	38.7875383877774
THBS4	1.53360744875173	2.02373802238523	10.0817228998752	6.96066651902349e-22	2.68659717621598e-20	38.7787349188783
LPAR1	0.683088200723602	2.1756988913992	10.0788094352665	7.1343238628041e-22	2.74819220987306e-20	38.7543898594241
MMP10	2.0487106677551	4.71979814372255	10.0679549082826	7.82000603916647e-22	3.00639208552994e-20	38.6637298154457
EFEMP1	0.971986072007056	3.88645824762275	10.0518859595546	8.95686858850604e-22	3.43669240733837e-20	38.5296361190022
COL8A2	0.925778644527514	2.67748197932535	10.0509067340472	9.03122244735139e-22	3.45842694895633e-20	38.5214691681794
SNAI2	0.698742084154975	4.96834465741317	10.0496846133731	9.12487947431039e-22	3.48745393607205e-20	38.5112771587553
APCDD1L	0.785736564742015	1.13240208472255	10.037035949313	1.01526548785539e-21	3.87268261285463e-20	38.4058404720209
RHOQ	0.494365122964397	2.94555152230938	10.0323415487439	1.05626576785711e-21	4.0212223092104e-20	38.3667313046902
ARMH4	0.345515404743322	0.580976100347305	10.0184372145318	1.18759493738105e-21	4.51239866285056e-20	38.2509651879892
LTBP1	1.04571546684363	4.27550064823753	10.0140596145657	1.23220386238795e-21	4.6728041616382e-20	38.214539787519
ARHGAP29	0.498177037967364	1.0163338889501	10.0116961706724	1.2569751266098e-21	4.75750469431965e-20	38.1948782958264
KIAA1755	0.336987197591691	0.45828594451497	10.0050932687596	1.32882962858333e-21	5.01973745575097e-20	38.1399650944102
ADAMTSL2	0.417542417485417	1.11032923176447	10.0033374982953	1.34861288646272e-21	5.08463507193376e-20	38.1253672381939
COMP	1.3504873579918	1.97137580242515	10.0011706694544	1.37343109339008e-21	5.16822914333492e-20	38.1073541020607
DSE	0.619090452261103	2.4650416362016	9.97855469341899	1.66111585830224e-21	6.23876782935439e-20	37.9194995169132
GRP	0.821880547880856	0.907897958331337	9.97747421521195	1.67626536765941e-21	6.28358207876935e-20	37.9105318535399
TSEN54	-0.444057576683457	3.32170403670858	-9.95645028624034	1.9998962887877e-21	7.4823705977057e-20	37.7361680881993
EPHA3	0.483234779611265	0.582367935379241	9.93144635514535	2.46631498576058e-21	9.20977661030671e-20	37.5291156290281
PLXND1	0.611917318320347	3.03323660267265	9.92109559116192	2.68963147169371e-21	1.00086357332469e-19	37.443504971506
TWIST2	0.721168231429062	2.0965591691477	9.92105731276406	2.69049347667928e-21	1.00086357332469e-19	37.4431884836668
MYH9	0.589492969346363	7.69359542221956	9.91784252931491	2.76387509016436e-21	1.02620685381958e-19	37.4166114001947
SPRED1	0.492704115973294	2.34978795789022	9.91567926599267	2.81436859421301e-21	1.04297189079659e-19	37.3987306336804
PLAU	0.987426313852009	6.35527477408782	9.9153024182238	2.82325786474118e-21	1.04428458519688e-19	37.3956160110273
HSPA12A	0.566283496861389	1.17824825237126	9.89129045109007	3.45101424562113e-21	1.27407009861967e-19	37.1973222781357
MN1	0.780089383522788	2.31870970209381	9.88812761412592	3.54341382977798e-21	1.30571456784083e-19	37.1712272292762
FMNL3	0.471325358821317	1.89125794965269	9.88105448368389	3.75902573975243e-21	1.38255692462081e-19	37.1128905055921
KDR	0.613884750823221	1.68568796958283	9.86895212781461	4.15854396008196e-21	1.52662337481956e-19	37.0131395338199
PLOD3	0.655913831360454	3.80499510619162	9.85986857450968	4.48582449820941e-21	1.64368015853714e-19	36.9383243770244
RBMS3	0.365318248478883	0.796646432962076	9.85557015391771	4.64948026450946e-21	1.70045598437958e-19	36.9029373185616
RMND5B	-0.415962444363214	2.21625810716567	-9.85425743808306	4.70063054314533e-21	1.7159498038809e-19	36.8921323608545
SPARCL1	0.942183234629966	4.13130610219162	9.8518846851234	4.79450581845395e-21	1.74695333273145e-19	36.8726047013697
ADRA2A	0.70841410144874	0.950348500992016	9.84730980366043	4.98078671398764e-21	1.81144812894187e-19	36.8349625541779
IGFBP4	0.845564785597487	6.86797482017964	9.82926405785357	5.78824422125143e-21	2.1011972052238e-19	36.6865969885714
GUCY1B1	0.699284164284677	1.77549429683433	9.81800153088483	6.35666767100341e-21	2.30326010416877e-19	36.5940936318986
MAP1B	0.840477763355417	1.83083494196208	9.80939564554576	6.82802577857944e-21	2.4694693232529e-19	36.5234585385753
SOD3	0.741943013100459	2.22929634860479	9.80253860292754	7.22828018082597e-21	2.60939578431666e-19	36.4672075003996
ALPK2	0.336860714937614	0.460847687151697	9.79952589091214	7.41141404774763e-21	2.67057041240796e-19	36.4425014385152
FLRT2	0.599754576068888	1.07535872445309	9.7863698842741	8.26657738022615e-21	2.97322755498742e-19	36.3346744294722
FUT8	0.553532591359658	1.89704604056487	9.77707536485999	8.92904971535746e-21	3.20559450259065e-19	36.2585554001851
GLI3	0.590844084302815	2.18026471077046	9.77669968570252	8.95690612896857e-21	3.20969498529828e-19	36.2554797427361
ADAMTS9	0.463841620013467	0.823660760471058	9.75892049501399	1.03786254084171e-20	3.71235447301073e-19	36.1100144504452
WIPF1	0.694587404304142	2.39712331503194	9.75019529573903	1.11560645027966e-20	3.98314332247929e-19	36.0386925684984
LDLRAD4	0.408294637350382	0.800345492682635	9.74981137289679	1.11915689187576e-20	3.98852812013388e-19	36.035555285421
MEOX2	0.408782968019289	0.525955968902196	9.74924858155028	1.12438173791866e-20	3.99984978898932e-19	36.0309565031493
RUNX1	0.489172872945955	2.75346150142715	9.74271716505723	1.18681669953843e-20	4.21427820763375e-19	35.977599001967
COX6A1	-0.457540551224517	6.25724105442914	-9.72469748179879	1.37746730539531e-20	4.88238411513074e-19	35.8305157427286
RAB11FIP5	0.4380886445475	3.3168008751976	9.72385691112734	1.38706668182175e-20	4.90750222753239e-19	35.8236592179436
ZNF697	0.400221586580284	1.36188946198204	9.72206787394611	1.40771904299285e-20	4.97156472145578e-19	35.809067406017
BMPR2	0.493736776926905	2.90799468503393	9.70884668142934	1.57009624665702e-20	5.53501438577828e-19	35.7012888956105
ENSA	-0.382220978164936	5.07627764251297	-9.70618330948756	1.60498793478917e-20	5.64782240836622e-19	35.6795893086763
HDHD3	-0.528987371260482	3.51594865496607	-9.70234928099093	1.65657018731351e-20	5.80924587974252e-19	35.6483590254288
SPECC1	0.441656770933905	1.8124748621996	9.70233173309068	1.65681001280931e-20	5.80924587974252e-19	35.6482161074067
FLNA	0.691402206718856	7.11243257964671	9.69781392672612	1.71971409493329e-20	6.0189993322665e-19	35.6114269158248
PGM2L1	0.577193742496362	1.39077247483034	9.68898004265368	1.8496359547393e-20	6.46214493668312e-19	35.539525007553
PTPRK	0.575559402309352	3.63913254110579	9.68062660390023	1.98142855640759e-20	6.91023209047146e-19	35.4715747406689
AGTR1	0.180431402478476	0.143766154317365	9.67964478763638	1.99751776264096e-20	6.95392547315115e-19	35.4635908760111
C1R	0.726552778452962	5.69940194897006	9.67888357803292	2.01008094837866e-20	6.98521012844044e-19	35.4574013057027
SCG2	0.660232486141826	0.828185907439122	9.67131226950339	2.13938466157777e-20	7.42134679229376e-19	35.3958553574786
SLC12A4	0.453949867072168	2.96665254479441	9.66086347607761	2.3314767615511e-20	8.07335836047749e-19	35.310972862984
MMP3	1.76681572626717	4.4457372065509	9.66025608557819	2.34315477296297e-20	8.09943587893217e-19	35.3060405558439
P4HA2	0.649841475909661	3.55860297531138	9.65890288032723	2.36938119076861e-20	8.17562096390653e-19	35.2950526318173
PDE7B	0.255448428117968	0.486338387473054	9.6583568309062	2.38004639555576e-20	8.19793758469206e-19	35.2906190500925
LLGL2	-0.598209714147419	2.79268620755489	-9.65497795244798	2.44710798087809e-20	8.41408782861781e-19	35.2631884718599
RBFOX2	0.384063702029759	3.3804607416986	9.65245143169816	2.49847380665674e-20	8.57560517469353e-19	35.2426818376479
ADAMTS6	0.23717648116489	0.319697514518962	9.6448256091744	2.66008465278269e-20	9.11429004716596e-19	35.1808087410325
NEGR1	0.233924507180345	0.252785493471058	9.64075587418071	2.75053176678077e-20	9.40768571019764e-19	35.1478021252243
DSEL	0.289293530187514	0.423713591714571	9.63989940273096	2.76995120113165e-20	9.4575431744932e-19	35.1408571330512
ZNF281	0.462815618566058	2.4434995639002	9.63684515661595	2.84031584682447e-20	9.68086710095671e-19	35.116094173894
GIPC3	0.270529286899635	0.612639820083832	9.63536819702187	2.87497543127002e-20	9.7819286015163e-19	35.1041213342732
ARMC9	0.298237195669636	0.880771908754491	9.63140685191643	2.97002028488492e-20	1.008773846327e-18	35.072015258799
SGCE	0.812421134762446	1.81731433631337	9.62819257238007	3.04942515032015e-20	1.03394571503043e-18	35.0459706834334
CHPF2	0.427917688696187	4.30101998350898	9.62647021560507	3.09283638597966e-20	1.04684739372934e-18	35.032017271578
SNTB1	0.478687383427951	1.23014973789022	9.62447990482931	3.14376493879041e-20	1.06224445077122e-18	35.015895203456
CEP170	0.412733518541211	1.45918460051497	9.61653231352152	3.35555328915861e-20	1.13184724934832e-18	34.9515403165749
SPRY4	0.561522266730336	2.3291705886487	9.60785221211525	3.60304774768396e-20	1.21323314676324e-18	34.8812956942251
SIRPA	0.731117991608275	4.16063005712774	9.60012811308066	3.83845394838312e-20	1.29027548385408e-18	34.8188242601807
SLC39A13	0.535079293212628	3.15364893516966	9.58586358342729	4.31397901447962e-20	1.44762904042589e-18	34.7035455411513
RFLNA	0.562880106994713	0.726406397357285	9.58191735158084	4.45554771148005e-20	1.49257027110129e-18	34.6716749148402
ZBTB47	0.513319098081095	2.04339105990818	9.57512820999683	4.70996309807118e-20	1.57509553605017e-18	34.6168654717991
RARA	0.392550573099151	2.87851506355888	9.5734242211794	4.7760473267113e-20	1.59446503060977e-18	34.6031131933154
LRP1	0.709252729379024	4.0949160646008	9.56620662014601	5.06630576543714e-20	1.6884804027131e-18	34.5448812385172
ZNF385D	0.143590125655779	0.171544240469062	9.55666191186796	5.47716235826338e-20	1.82229950352443e-18	34.4679205571229
MSX2	0.61510425508182	1.43349233820559	9.55456238953844	5.57187789129259e-20	1.85065944246504e-18	34.4509988434294
FDXR	-0.545102058866133	3.40631247556287	-9.54186206493155	6.18044880711412e-20	2.04930670972731e-18	34.348691569387
ST8SIA2	0.349081133929859	0.398409658075848	9.53720530943368	6.41972750136486e-20	2.12503861189247e-18	34.3112026859616
LGALS1	0.956410235631354	8.05309902133533	9.52757334071928	6.94417621938891e-20	2.29475061869146e-18	34.2337013213701
LHX8	0.302435685819312	0.370267573147705	9.51535360359658	7.67103775716155e-20	2.53066498982036e-18	34.1354560123357
JAK1	0.480065250127359	4.6465708914012	9.5138467227425	7.76574053274501e-20	2.55758705909798e-18	34.1233469016016
IGFBP5	1.2980775072415	4.50886450515768	9.51206167795234	7.87942567239417e-20	2.59065965289323e-18	34.109004216724
COL13A1	0.360580907856164	0.98024989688024	9.51144292071259	7.91921661974536e-20	2.59936639636348e-18	34.1040329890456
TPST1	0.646542542388242	3.07783914216766	9.51087779007103	7.95573297323546e-20	2.6069708887129e-18	34.0994928044773
GPM6B	0.487552764273095	1.44365460479242	9.50854985219032	8.10792268753639e-20	2.65239078873678e-18	34.0807924295309
SYNE1	0.316506192106135	0.533841506548902	9.5075569169539	8.17371089302882e-20	2.66944103245573e-18	34.0728171236447
CDK15	0.0877648131074163	0.108301334826347	9.50128958421901	8.60134519603869e-20	2.80441188111245e-18	34.0224909009178
CADM3	0.517773124254	0.688290417199601	9.49194986264272	9.28009135975731e-20	3.020669737601e-18	33.9475362846838
TMEM26	0.165576648156955	0.225391404021956	9.49061179787151	9.38158499211459e-20	3.0486248734775e-18	33.9368020193023
SMAD7	0.520887209626434	2.73154733469661	9.47889739650198	1.03184417256364e-19	3.34749446680531e-18	33.8428711973526
VASH1	0.531520264891009	1.713036139499	9.47657530200295	1.05148784988882e-19	3.40556512575933e-18	33.8242612610244
TPM2	1.1608018641067	4.71460537078842	9.46803720913871	1.12695584110816e-19	3.64394827431166e-18	33.7558617350898
ANGPT2	0.479922042241123	1.52483747831936	9.46682800322949	1.1380692785593e-19	3.66774381228758e-18	33.7461781254069
CAVIN1	0.629646853736531	6.86154591656287	9.46670443282392	1.13921107560793e-19	3.66774381228758e-18	33.7451885924712
SH2B3	0.585795329896098	2.47220682346707	9.4666246312498	1.13994904969716e-19	3.66774381228758e-18	33.744549558421
RUNX1T1	0.166736224505196	0.200952607413174	9.46387161751729	1.16570007396996e-19	3.7444280336568e-18	33.7225063007815
METTL11B	0.196014219741487	0.217901859017964	9.45962675849456	1.20653967767742e-19	3.86924793186206e-18	33.688526634778
DBI	-0.572319010688719	5.62132241825948	-9.45548665686242	1.24773674448196e-19	3.99480305241519e-18	33.6553957476013
EHD2	0.652803098836072	5.712729723499	9.4546039958188	1.25669857322377e-19	4.01691049673652e-18	33.6483336153941
RABGGTA	-0.423357312436617	3.74228487738523	-9.44777878816979	1.32818459472617e-19	4.23847142728794e-18	33.5937409084985
RIPOR1	0.455760519095235	3.17853596304391	9.44741190591138	1.33213939304098e-19	4.24415698957429e-18	33.5908071083956
NR2F6	-0.51965226126655	3.87990534639321	-9.44247846699223	1.3864668411663e-19	4.4100484377814e-18	33.5513642126418
NKX3-2	0.340735263780597	0.392868593193613	9.43861879746631	1.43049598316174e-19	4.5426970001868e-18	33.5205161114093
RTL3	0.0534044849919219	0.0566184362814371	9.437749821611	1.44059837426886e-19	4.56735166387513e-18	33.5135721019173
AFAP1	0.56256194288562	2.3829621606507	9.4259522752915	1.58495621271517e-19	5.01688733133344e-18	33.4193416512832
SHISAL1	0.761093792195434	1.32148133879042	9.42457394915315	1.60273046485469e-19	5.06493947873983e-18	33.4083379149476
LZTS1	0.576884285828929	1.28302106313972	9.41629430320862	1.7137354703386e-19	5.40698767943665e-18	33.3422617530103
ACSL4	0.614068876208203	3.34904469238124	9.41261985449039	1.76540844559272e-19	5.56103660361707e-18	33.3129505908325
LAMC2	1.28604676172935	7.07585508272255	9.40504649726678	1.87683185973233e-19	5.90250019654951e-18	33.2525629250782
MINAR1	0.147547316989365	0.239668701139721	9.39656176184844	2.00995790411678e-19	6.31100930344062e-18	33.1849485076459
RPS6KA2	0.530613167378741	1.88609600812974	9.38953884535361	2.12719450743516e-19	6.66839626488101e-18	33.1290154927729
ARHGAP18	0.473655672782297	2.06817048059481	9.36713138736835	2.54845783904392e-19	7.97618294816151e-18	32.9507500051188
SAMD10	-0.532946785606863	1.73203534838323	-9.3659823614995	2.57215936572217e-19	8.03748358600865e-18	32.9416168117975
ALDH1B1	0.731605399103269	2.98644669301597	9.36206870945524	2.65453925225183e-19	8.28165360966107e-18	32.9105144860821
PI15	0.582447488442962	0.999327283057884	9.35909785762748	2.71881462594283e-19	8.4686522559272e-18	32.886910800412
TPRN	-0.474814109402653	2.14168238614571	-9.35831426413738	2.73602343757741e-19	8.50868435284821e-18	32.8806859540332
LRCH1	0.363652020440878	1.97228215557485	9.34683009993605	3.00097146552069e-19	9.31780170454994e-18	32.7894979556962
ADAMTS16	0.278266144480976	0.227997123914172	9.34588647511692	3.02383956653226e-19	9.37390265625e-18	32.7820087575579
MPDZ	0.385573599283756	0.767939480972056	9.34246146213929	3.10830271283966e-19	9.62046782595223e-18	32.754830162555
CD34	0.496902127747464	1.82386365457485	9.34055661800425	3.15628482306173e-19	9.75351939784741e-18	32.7397176267548
GLG1	0.386587646588486	4.06360146893413	9.3385566596841	3.20745276166395e-19	9.89597984759826e-18	32.7238528063022
ARHGAP42	0.388279610117586	0.85480395306986	9.33825865485357	3.21514710629131e-19	9.90407302616234e-18	32.7214890645083
PLAUR	0.657814135460272	3.82792579593413	9.33206067473981	3.37938721275352e-19	1.0393611380327e-17	32.6723393623277
HTR1B	0.130507575868646	0.150605048640719	9.33148448218469	3.39507164470208e-19	1.04254322674578e-17	32.6677713450255
ADAMTS10	0.321236091234069	0.628528131083832	9.3291582817187	3.45912953287946e-19	1.06054630733337e-17	32.6493313916368
PTPRB	0.323286104723904	0.79549047597006	9.32758615585406	3.50309879917302e-19	1.07234356658071e-17	32.6368708681865
MRC1	0.846855645529224	1.75390689228543	9.32641961624916	3.53608212040922e-19	1.08074622553352e-17	32.6276259367863
SDC3	0.59232262063426	3.08092701660679	9.32225478411196	3.65637095961377e-19	1.11576445064464e-17	32.5946258927536
MRPS25	-0.477545544330114	2.46253527157884	-9.31732032491498	3.80414506374987e-19	1.15904763018775e-17	32.5555411123173
ILK	0.399618263932633	1.91191105662076	9.31298056981176	3.93899086539071e-19	1.1982631090511e-17	32.5211788740765
MEF2C	0.746796901874421	1.30212473989222	9.3116231884076	3.98213213647253e-19	1.20950296462377e-17	32.5104334206195
WDR86	0.276492342497579	0.423847279558882	9.30879289770081	4.0735980345902e-19	1.23536288222899e-17	32.4880315011268
ELK3	0.500338298043262	4.17307731996208	9.30164453003095	4.31398317352586e-19	1.3062339748676e-17	32.4314730722444
APLNR	0.749914636472169	1.94951764178044	9.30011988654713	4.36704457433701e-19	1.32025356868114e-17	32.4194139322054
TBC1D16	0.478455503348028	2.23480198658084	9.2964257046399	4.49830807030414e-19	1.35783549633756e-17	32.3902006364989
CYTL1	0.457890563024176	0.839698407259481	9.2947095345701	4.56061048678483e-19	1.37451732726709e-17	32.3766320797588
LPCAT2	0.56819648199535	2.55033599956487	9.29285085758032	4.62905102031546e-19	1.39299486019662e-17	32.3619388098014
BEND6	0.3118656244794	0.658484691848303	9.29144765870371	4.68139309461452e-19	1.4065785713511e-17	32.350847569915
IL11	0.785440347815735	1.68273806340319	9.28539172229697	4.91410046340164e-19	1.47423013902049e-17	32.3029934437787
TCF12	0.486642631217902	2.73305300936727	9.28274469703485	5.01938166743988e-19	1.50350496878989e-17	32.2820835025348
FAM162A	-0.566554592763503	4.26334933881238	-9.2797743470314	5.14018529303587e-19	1.53733259989266e-17	32.2586244883754
PAPSS2	0.742542874975578	2.15860351272655	9.27429134300606	5.37079324075741e-19	1.60384697235462e-17	32.2153351189626
CYBRD1	0.836401803390195	3.39023957097405	9.27405229335599	5.38107725292009e-19	1.60446471373327e-17	32.2134481864486
FCGR2A	0.716019202018613	2.47595534769661	9.27102671543799	5.51293733185346e-19	1.64127539773015e-17	32.1895688260398
CSTA	-1.32041639549656	7.83257342702794	-9.27067782732659	5.52834686994497e-19	1.64335790517542e-17	32.1868155815154
CLIP2	0.568504171377326	2.47129223435529	9.26598716531486	5.73971312503346e-19	1.70359570413227e-17	32.149806400081
PITX1	-0.892657114083574	5.18472029700798	-9.26421764272294	5.82151295362343e-19	1.72525262495092e-17	32.1358483532416
ABL2	0.422747843031466	2.22278768708982	9.26352302808492	5.85393769658578e-19	1.73223338203516e-17	32.1303697264563
TLR4	0.561124084478529	1.14333211328144	9.25199439724645	6.41898155696338e-19	1.89656141917541e-17	32.0394824271588
ENAH	0.572847864590829	3.68492060937325	9.24184811686367	6.96077334980586e-19	2.05353328582641e-17	31.9595591949612
RFTN1	0.599335651616145	2.98728423103792	9.23808744723132	7.17289168396062e-19	2.11291967703998e-17	31.9299517813911
NT5E	1.09116525658806	3.03993978623154	9.23662946911946	7.25683981317072e-19	2.13442893902446e-17	31.9184755428229
PECAM1	0.686466974112302	3.38517812093214	9.23485115926147	7.36055072365596e-19	2.1616775283158e-17	31.9044795988006
PDE2A	0.375157062581121	0.81117186856487	9.22574579233715	7.91502698830941e-19	2.32102818440965e-17	31.832846928142
MVK	-0.417860685286663	2.4597006112475	-9.20997189092553	8.97520746233458e-19	2.62797303957113e-17	31.7088707567232
SCG5	0.632201631331605	1.19322562863673	9.20388501623507	9.42092316667003e-19	2.75435074019559e-17	31.6610706977232
RAB23	0.457598265990306	1.54877107207784	9.19884832129923	9.80626379256165e-19	2.86272543899446e-17	31.6215346109149
ARHGAP6	0.136032157661901	0.224411534998004	9.19112001385309	1.04280930818903e-18	3.03971131178086e-17	31.560900265615
ARSI	1.0368747696773	2.9405486710479	9.18635612338193	1.08306982689573e-18	3.15236270033885e-17	31.5235420029763
CREB3L2	0.548692048998417	3.00922215011577	9.18514531128731	1.09354566571423e-18	3.17811709098198e-17	31.5140490480595
PTGFRN	0.578723352798796	5.59692077803593	9.17185913959485	1.21530139504481e-18	3.52202184671129e-17	31.4099417791366
AMIGO2	0.947053899289888	2.84769787605389	9.17184008998355	1.21548526609494e-18	3.52202184671129e-17	31.4097925877962
RGS16	0.724567742312007	2.25784754831537	9.16941382304884	1.23913080344309e-18	3.585218457962e-17	31.3907925296949
TM4SF18	0.313750095355686	0.835573512612774	9.1608927570147	1.32584150633036e-18	3.83042671873253e-17	31.3240925124396
ASPG	-0.674316447766777	1.12139013045509	-9.15551097462443	1.38367592278404e-18	3.99160868123667e-17	31.2819884695873
COQ4	-0.430935107023047	3.42078767131936	-9.14685744776116	1.48195180956728e-18	4.26880808862079e-17	31.2143250550897
NEK6	0.534235859343791	2.75335235647106	9.13526718682147	1.62448742611058e-18	4.6724947616995e-17	31.1237701998627
SIRT7	-0.377697308604642	2.56445429792016	-9.13192714377815	1.6680267356096e-18	4.79067090389051e-17	31.0976895867711
PAG1	0.46234179358701	1.36948523938523	9.11586022663761	1.89416453954547e-18	5.43216350327796e-17	30.9723266633765
DLG4	0.397553659934085	1.0425420680978	9.10757332074645	2.02241240621083e-18	5.79145370869465e-17	30.9077292513993
PTGER2	0.379575413907192	0.571486572806387	9.10692306667919	2.03283217321039e-18	5.8127690106587e-17	30.9026622189515
TGM2	0.997180251126756	3.16252299640519	9.09914594321624	2.16165133538045e-18	6.17208341812575e-17	30.8420798795736
UBR1	0.327922099862528	1.78958879626946	9.09354475497013	2.25940516287728e-18	6.44177851547346e-17	30.7984705810128
KLF9	0.655860475472536	2.67789958345509	9.08635707506985	2.39128432710356e-18	6.8015160786433e-17	30.742537424929
LRRC8C	0.474415721591596	1.8432487586986	9.08624483802313	2.39340295822194e-18	6.8015160786433e-17	30.7416642684197
FTO	0.353891072796952	1.99101831093214	9.08610589941754	2.39602819360296e-18	6.8015160786433e-17	30.7405833958198
RGS3	0.361161665348884	1.998876330002	9.08548531955285	2.40778886462513e-18	6.82498062788517e-17	30.735755740354
DCLK1	0.420439483292907	0.51085131052495	9.07387619010987	2.63863694277586e-18	7.46848978150907e-17	30.6454887355059
DENND2A	0.409002531714912	0.808664309772455	9.06827383206984	2.75775113811642e-18	7.7943386002046e-17	30.6019570531898
FNDC3A	0.465668187377023	2.54841678073254	9.05934075012088	2.95878698968468e-18	8.35044940874882e-17	30.532584677559
DLL4	0.399776162437064	1.49008533140319	9.05750344246789	3.00190011417872e-18	8.45990032177641e-17	30.5183226202411
MSN	0.63673920812125	6.89750247997206	9.05448730739107	3.07402762764637e-18	8.65068581670513e-17	30.4949144391697
GSC	0.347448560337481	0.505561999848303	9.05046395639789	3.17291937512437e-18	8.91613171168042e-17	30.4636979718698
DIP2C	0.416782444230433	1.58845455137126	9.05017549524028	3.18012942058641e-18	8.92355281380067e-17	30.4614602351262
TBX15	0.60257210004305	1.01596544961677	9.04909030836989	3.20739912807877e-18	8.98715996719918e-17	30.4530423587761
SEPTIN4	0.273889794342315	0.702240030666667	9.04017622481045	3.44034327669686e-18	9.62606077276356e-17	30.383922549597
NKD1	0.355467592483153	0.52572814001996	9.03357620311464	3.62353706927278e-18	1.01241314682257e-16	30.3327774820422
LEPROT	0.367963019349939	4.09751541415968	9.01578855963006	4.16675996509133e-18	1.16252603026048e-16	30.1950706206815
NACA	-0.320918912091066	5.8361658627505	-9.01207132886207	4.29008386488179e-18	1.1952259326839e-16	30.1663175295534
SOCS5	0.369017862722977	2.35236448664072	9.00989793570327	4.36385609096369e-18	1.21404714325528e-16	30.1495101025386
IRS1	0.709027822275373	2.64949417233932	9.00761892200624	4.44256268158721e-18	1.23418562121477e-16	30.1318890161929
DCBLD1	0.662802554067343	2.74726377171657	8.99746408878449	4.81069626930202e-18	1.33455821220836e-16	30.0534119459199
SCARA5	0.563552224431092	0.776052149063872	8.99564170568972	4.87988697320007e-18	1.35183251895883e-16	30.0393352209792
CYYR1	0.505614112188765	1.73468992554491	8.97429700934279	5.76744441992421e-18	1.59544177791954e-16	29.8746142975329
SHISA4	0.76421323215896	2.20021508819561	8.96165517152946	6.3666331270025e-18	1.75870360637e-16	29.7771880139804
HECW2	0.259304160560814	0.674672196287425	8.95752863621346	6.57525576438636e-18	1.81376758585403e-16	29.7454076923547
CAP2	0.645657468934723	1.72451543213972	8.95710225351259	6.59719413194769e-18	1.8166385822534e-16	29.7421245281305
UQCRH	-0.467758823027055	6.2993894927984	-8.95696508331683	6.6042672473114e-18	1.8166385822534e-16	29.7410683360124
LOX	0.945169543408733	3.02289031510978	8.94241775728182	7.39862090990854e-18	2.03227941449386e-16	29.6291222215451
PLPP7	0.539295172596711	0.887540827780439	8.93933594631917	7.57867304350369e-18	2.07881298510712e-16	29.605423629557
PTH1R	0.317547931049857	0.408800336906188	8.93437247717154	7.87782023213751e-18	2.15783771575941e-16	29.5672678320471
LYVE1	0.486919702786812	0.893014157748503	8.92718846725212	8.33161250002092e-18	2.27894106618219e-16	29.5120691734262
ATP5MC1	-0.506430580930743	4.64695969133932	-8.91960058727133	8.83902867261252e-18	2.41344095733644e-16	29.4538022649534
TBC1D2B	0.405229534706997	2.47361827011178	8.91946965277387	8.84804774937478e-18	2.41344095733644e-16	29.4527971411075
RAPGEFL1	-0.884957517278961	4.09500038690818	-8.91304028127639	9.30230594210434e-18	2.53380802021336e-16	29.4034549642689
ST6GALNAC3	0.106507892876286	0.196860307411178	8.91191606273224	9.38407402854529e-18	2.55252041472827e-16	29.3948298028619
PTX3	0.75506520599578	0.942861139423154	8.91161582333719	9.40603153477347e-18	2.55493457404904e-16	29.3925264577494
ATXN1	0.388212665896513	1.87754254868463	8.90934440843379	9.57380369924464e-18	2.59689425342011e-16	29.3751026770663
EFNB2	0.705650982624368	4.06888225719561	8.90900252644106	9.59931110122126e-18	2.60020174489391e-16	29.3724804155929
PRICKLE2	0.351964247240756	1.19092876563074	8.90690356781391	9.75739273836541e-18	2.63936122133347e-16	29.3563828381508
C5AR1	0.696105003231094	2.21151814017565	8.8975869045651	1.04907503878733e-17	2.83230827402172e-16	29.2849635986091
AKT3	0.579020698907718	1.51582169859281	8.89747724934387	1.04996988755337e-17	2.83230827402172e-16	29.2841233315283
CNPY4	0.471001672816873	2.32939514541118	8.88964474381034	1.11588081652175e-17	3.00595204781652e-16	29.2241237693145
STX19	-0.632278995065152	1.34654808827545	-8.88768242852278	1.13302535638353e-17	3.04793184713089e-16	29.2090977978149
SGTB	0.296161376219538	1.27024617608782	8.87765119611042	1.2248245361992e-17	3.29034706904683e-16	29.1323236051385
MAMDC2	0.6025377049064	0.886314218512974	8.8771127178507	1.22995534894499e-17	3.29959175341974e-16	29.128204134351
BICDL1	-0.601599713275213	2.16171122585429	-8.87173913248261	1.28233656322696e-17	3.43539548420063e-16	29.0871050337765
DOK6	0.106249860192747	0.116680978243513	8.86536298342322	1.34736113515713e-17	3.60465246159161e-16	29.038361433126
BST1	0.306526847084564	0.700558167628743	8.86371473119	1.36469437192264e-17	3.64603024400124e-16	29.0257652215712
PPFIA2	0.0359279640909295	0.0382994574790419	8.86277120541698	1.37471575107004e-17	3.66778669650244e-16	29.0185554107309
GPR176	0.783245635136441	2.28855097897006	8.85194322146306	1.49506888578294e-17	3.98345093306152e-16	28.9358549655711
GPX7	0.767986229642313	2.40413717843713	8.84828077260229	1.53809208283995e-17	4.09249841660276e-16	28.9078990832126
KLF10	0.597017291762785	4.86160845076447	8.84784829802822	1.54325261369188e-17	4.10064265923842e-16	28.904598512305
BACE1	0.484523168873234	2.42975434664671	8.84357491914352	1.59517520646302e-17	4.23284942693245e-16	28.8719911410899
AVPR1A	0.311559353529572	0.582679245081836	8.81850572414243	1.93649934266682e-17	5.13159188090678e-16	28.6809356705473
MIGA2	-0.360822778151575	2.14331771782635	-8.8173456014963	1.95393534559963e-17	5.1707801218917e-16	28.6721038061025
QKI	0.385368964626545	2.6095496128483	8.81546986704165	1.98245583515747e-17	5.23915594866379e-16	28.6578258746768
DPT	1.03780511139499	2.3988809407984	8.81347382614712	2.01325810936399e-17	5.31336903728091e-16	28.6426346155099
CTSO	0.62324408763579	2.85442836254291	8.80722564717665	2.11277243695439e-17	5.56219643983583e-16	28.5950978624111
ATP5PD	-0.367789696926703	5.19092555214571	-8.80719723319314	2.11323592337849e-17	5.56219643983583e-16	28.594881742282
TECR	-0.401310030561618	4.91777705506986	-8.80305106182433	2.18195774709405e-17	5.73534788704533e-16	28.5633509292469
COX5A	-0.43112598293922	5.75332273558683	-8.80209631571764	2.19809307625428e-17	5.76999432516748e-16	28.5560918100246
SUCLG1	-0.324605281464406	4.06477995243513	-8.79692748856524	2.28751870477918e-17	5.99667655091776e-16	28.5168022045477
AP2B1	0.508546003475036	4.49641533409381	8.79360559311193	2.34688135434392e-17	6.14404729897275e-16	28.4915605115121
ADAMTS3	0.196859570127463	0.285737446285429	8.78582262054463	2.49200013935898e-17	6.51522928001083e-16	28.4324482546688
DPYSL3	1.00200634069969	3.64829475468463	8.78496565993373	2.50851161782893e-17	6.54962993264694e-16	28.4259419140799
CDYL2	0.406864895727355	1.15171147388423	8.77389646688461	2.73177170155365e-17	7.12303088535951e-16	28.3419425162618
DKK2	0.264968719303741	0.404972365864271	8.76611662763445	2.90034359893774e-17	7.55249473163387e-16	28.2829510160708
FAM98C	-0.357472158693479	1.77720809259481	-8.7604675826057	3.02915719885093e-17	7.87742211631939e-16	28.2401405199137
OGN	0.57977131649125	0.542762094682635	8.75493998679247	3.16067673286228e-17	8.20851284478728e-16	28.1982699830263
ARHGEF15	0.331775383068459	0.979474346165669	8.74924708011062	3.30203540442288e-17	8.56424322023624e-16	28.1551674958447
PDLIM3	1.07741744921142	1.84183558707585	8.74684321604016	3.36358688092633e-17	8.71231456027735e-16	28.1369733844818
ABCA6	0.139619134350987	0.192325237864271	8.74426028684095	3.4309889005712e-17	8.87512757988816e-16	28.1174280705945
SMAGP	-0.453871236260168	2.81099568310379	-8.74314460224309	3.46051457624185e-17	8.93966265529144e-16	28.1089868700568
P4HA1	0.605183372396546	4.27742856498802	8.73785198565993	3.60404021549865e-17	9.29813809890207e-16	28.0689540272793
HLX	0.295989583848539	0.977644601906188	8.73489919516836	3.68665763003878e-17	9.48826862047787e-16	28.0466271350652
NOXA1	-0.710397891771646	1.8325644132016	-8.73487108442333	3.68745308906436e-17	9.48826862047787e-16	28.0464146083094
ISM1	0.552693193694563	1.18303340583832	8.7318299842913	3.77451860639275e-17	9.69951952405926e-16	28.0234258263043
PLOD2	0.757545579914008	3.2884961968503	8.72636868378948	3.93600946935793e-17	1.01012174686676e-15	27.9821566254907
MYLK	0.640478064683302	1.83753771065868	8.72545974101675	3.96354261557991e-17	1.01585285147343e-15	27.9752898929959
BTBD19	0.355271178076848	0.90208015942515	8.72493183187939	3.97962110581954e-17	1.01863696194831e-15	27.9713019723969
GGT6	-0.916068299975346	2.72468654109182	-8.72150974704782	4.08542359477477e-17	1.04434977494701e-15	27.9454552265831
ST6GALNAC5	0.264504679815509	0.420978612309381	8.70911370479479	4.49250584279642e-17	1.14691031516097e-15	27.8518912562878
L3MBTL3	0.307619290582877	1.27663075073054	8.70646580095477	4.58453121247784e-17	1.16887590835107e-15	27.8319178510093
MKRN2OS	-0.325015442159128	0.623718931451098	-8.70545276629526	4.62022936623497e-17	1.17644171476622e-15	27.8242776100245
TRAM2	0.565833611057258	3.09800826894411	8.70421202477848	4.66432649233312e-17	1.18612365098002e-15	27.8149209098233
BHMT2	0.182283455517194	0.266657544349301	8.69843772814039	4.8750906253822e-17	1.23810819133569e-15	27.7713885994696
ARMCX1	0.673903515999183	1.94488113198802	8.69721116406142	4.9210595646959e-17	1.24815965322741e-15	27.7621442941699
ARL4C	0.694950522342693	4.55129874778443	8.68640958097977	5.34484466688135e-17	1.35388866853687e-15	27.6807769202866
MYH10	0.678637376958281	3.09064769412176	8.68275224405232	5.49636283492888e-17	1.39046588298136e-15	27.6532434008647
FGF7	0.392204960943393	0.494708565463074	8.67755568561409	5.71898268219594e-17	1.44491244221587e-15	27.6141368586668
CSGALNACT1	0.465559542741811	1.5559138461976	8.66972686066382	6.0713145516601e-17	1.53194797408168e-15	27.5552538609593
SEPTIN11	0.524964800957467	3.10134138651497	8.66580479890569	6.25581346459276e-17	1.57646499307738e-15	27.5257695654342
COX5B	-0.554573417377748	5.91506918078044	-8.65823520260211	6.62771782109458e-17	1.66803259079867e-15	27.4688925776802
ATP5F1C	-0.380735119173749	5.81468485271457	-8.65664692355457	6.70848482961956e-17	1.68618672744492e-15	27.4569631058762
TANC2	0.432135920081014	1.8388741111976	8.65322547506704	6.88579436993758e-17	1.72852910083394e-15	27.4312702935502
BCL6B	0.417625921177186	1.42377768467864	8.65159755844935	6.97177759810386e-17	1.74786670720113e-15	27.4190483506401
SLC39A10	0.417364466789765	1.92733221804391	8.651088160117	6.99890049986307e-17	1.75241700977341e-15	27.4152242791408
UBAC1	-0.425158655936248	4.50239137768064	-8.64056183290822	7.58332951281492e-17	1.89631786664885e-15	27.3362399947119
XYLT1	0.570559960720275	1.28983420614371	8.63720586213152	7.77961275073141e-17	1.94291351690261e-15	27.311073410375
SCARF1	0.330083087099931	1.19325660952295	8.63407284198754	7.96738786942969e-17	1.98726800881177e-15	27.2875852660361
DIO2	0.869803944615089	2.5079275857984	8.63346582398726	8.00428405738173e-17	1.99392433215134e-15	27.2830352015065
MMP7	1.35071035304953	3.20858531872056	8.63031699419452	8.19840764262433e-17	2.0396802708338e-15	27.2594361082135
OSTM1	0.391961299199025	2.92786584158084	8.62940308689035	8.25561634800742e-17	2.05130009257742e-15	27.252587967236
RBMS1	0.337562824087579	2.9742128998024	8.62130488991691	8.78010842188101e-17	2.17885028563324e-15	27.1919295472799
RAB25	-0.81616312785818	5.87731791300399	-8.61639728400604	9.11385640807945e-17	2.25880222905827e-15	27.1551903156048
PRR16	0.465326620583947	0.929286459113773	8.61553152313616	9.17402201357272e-17	2.27083206495659e-15	27.14871067887
TNN	0.34046006425249	0.364576474512974	8.6151770550444	9.19876878617021e-17	2.27407537207474e-15	27.1460578631293
MAPRE2	0.457022130420921	2.28884339427944	8.60870088657323	9.66269523383184e-17	2.38574510640627e-15	27.0976048741368
GGCT	-0.457607003489736	4.91812874062874	-8.60419733057957	9.99887864989749e-17	2.4656325761679e-15	27.0639263622605
ZFPM2	0.272243141714104	0.473710086107784	8.60326866445822	1.00696274977794e-16	2.47994735222737e-15	27.0569832310122
EDA2R	0.232630239684069	0.35866492137525	8.60101471892126	1.02434062001216e-16	2.51956830086114e-15	27.0401340162528
MMAB	-0.424634976015462	2.40168097980639	-8.58307253020794	1.17367497030705e-16	2.88325436101846e-15	26.9061251664242
TMEM133	0.368713782503711	1.05089709314571	8.58158196079219	1.18700883175363e-16	2.91234704574729e-15	26.895001555371
SCT	0.755783386179619	1.16561029141118	8.58058321376258	1.19602681206868e-16	2.93079092091611e-15	26.8875490491494
COX7C	-0.454754551493122	6.01383919818563	-8.57797443197944	1.2199031505836e-16	2.9855524474809e-15	26.8680857328768
PXDC1	0.502665724844828	3.80829291067864	8.5755122061584	1.24287031419472e-16	3.03795459777508e-15	26.8497198554107
CLIP3	0.602167512139437	1.48262722297006	8.57460846928815	1.25140704245309e-16	3.0549974423886e-15	26.8429798145363
SDK2	0.687884504497406	1.65265835547305	8.57262554945781	1.27034149174905e-16	3.09734947988253e-15	26.828193109607
BICDL2	-0.762700354591554	2.35495197312375	-8.56892889046281	1.30639955396704e-16	3.18129467443594e-15	26.8006337702881
NDUFV2	-0.429866906175877	2.26925855226946	-8.56657922592516	1.32984293635966e-16	3.23435025493201e-15	26.7831211360555
ANAPC7	-0.320382415032145	3.33772935056487	-8.56611762907307	1.33449709682606e-16	3.23797851881423e-15	26.7796811591958
PEAR1	0.396194964775697	1.04408591430339	8.56610242750221	1.33465064395569e-16	3.23797851881423e-15	26.7795678742576
CORIN	0.184000861710001	0.218312680708583	8.55298333790753	1.47389250152879e-16	3.57036331182982e-15	26.6818576804282
ARHGEF25	0.535473498865609	1.53511736018363	8.55285606045443	1.47531141456563e-16	3.57036331182982e-15	26.6809102708744
CASC4	0.447101598188794	2.97640945590818	8.54651469380681	1.54774284618445e-16	3.74101705272057e-15	26.633720596089
OLR1	0.820381132648336	1.48180811396008	8.54621425293505	1.55126040102463e-16	3.74488450333883e-15	26.6314854926038
ADAMTS15	0.761155415856539	1.61015381179441	8.54464449906393	1.56976799745601e-16	3.78179960644007e-15	26.6198083971273
FAM114A1	0.400377700925298	3.68109499664471	8.54458913468707	1.57042472136349e-16	3.78179960644007e-15	26.6193965813707
FZD2	0.51092942453959	2.0052537471018	8.54384992536051	1.57921918483863e-16	3.79829441870671e-15	26.6138983253773
EXT2	0.49326110032994	4.41484183788224	8.54350436738379	1.5833470171638e-16	3.80353840654477e-15	26.6113281785901
TNFRSF12A	0.768364595214896	5.49823861125349	8.54137559875142	1.60901237781227e-16	3.86044370253976e-15	26.5954968024313
JPH2	0.625796371370885	0.874082996972056	8.53762170341371	1.6552771681816e-16	3.96657215884499e-15	26.5675867239479
CORO2B	0.313429571156912	0.44013931453493	8.53558483234614	1.68092854235926e-16	4.02310470983779e-15	26.5524464821481
SMUG1	-0.293701332145505	2.7303193163513	-8.52969767348616	1.75729921692385e-16	4.20074096775064e-15	26.5087018355505
NEDD4	0.418665816994964	1.90081003942515	8.52727079970003	1.78977129906427e-16	4.27313367612778e-15	26.4906754467096
E2F2	-0.526791564802393	1.85853476517166	-8.5260281207982	1.80662757166627e-16	4.30811190166571e-15	26.4814465270941
ARMCX2	0.679187923590802	1.64080013778643	8.51253437982551	2.00008038023452e-16	4.7604393192963e-15	26.3812980136289
C10orf95	-0.212661335004644	0.488456584391218	-8.5124608812752	2.00118826479379e-16	4.7604393192963e-15	26.3807528422801
C3orf18	0.290937649315565	0.733479982814371	8.50653819613574	2.09248763784658e-16	4.97156734393477e-15	26.3368331997313
RRP1	-0.448691962550708	3.71484152132934	-8.5028407052173	2.15156077015107e-16	5.10570860766104e-15	26.3094260364523
PHC2	0.364187576083946	4.36566159105389	8.50167117138881	2.17058690301414e-16	5.1446070650323e-15	26.3007588722938
SERPING1	0.894767929016079	5.37336533356487	8.50050604978798	2.18970664885745e-16	5.18363283056799e-15	26.2921252909095
RHOV	-0.871943560523047	5.42105507078842	-8.49319995810703	2.31345370926718e-16	5.46994563462325e-15	26.2380070974051
KLF7	0.542299708678517	2.74247402327744	8.49265137186883	2.3230196757793e-16	5.48592191873878e-15	26.2339449733527
NUDT5	-0.372582484245934	3.60727237872854	-8.47827649658976	2.58810382425799e-16	6.10454923765201e-15	26.1275730030984
EZH2	-0.5529305881712	2.70427950657685	-8.47181260245248	2.71684751723305e-16	6.40048637051406e-15	26.0797850341706
SMIM3	0.63013794176678	3.71608364918164	8.46923120679041	2.7700133931508e-16	6.51787488773918e-15	26.0607082322746
KIAA1549L	0.595056011088097	1.06789059266467	8.46870705015336	2.78093378188554e-16	6.53569636103786e-15	26.0568351873576
IQSEC1	0.414106821413224	2.66194693725748	8.46790052124845	2.79782035933957e-16	6.56747976176703e-15	26.0508760162051
ZNF608	0.409826241610698	0.838213226487026	8.46720739094769	2.81241363808069e-16	6.5938101262564e-15	26.0457550484568
TMEM184B	0.385472543182228	4.56935205813772	8.45852760514987	3.00165669396311e-16	7.02905938046757e-15	25.9816538324646
PCDHGC3	0.76930912821614	2.56400293777844	8.45526288905067	3.07604859897023e-16	7.19463822010641e-15	25.9575562638744
CAMK2N1	0.818950434650877	2.93570834709381	8.45439747813383	3.09607213724129e-16	7.23280966989502e-15	25.9511696483667
FBLN7	0.369281969591157	0.702820656778443	8.45366939849952	3.11301792287042e-16	7.26370848669766e-15	25.9457968982642
PDE1A	0.138101123850776	0.233496831938124	8.45135367095603	3.16752755796197e-16	7.38207794832902e-15	25.9287106516289
CRIM1	0.60980238960216	3.45896884772854	8.45003168099196	3.19906769300275e-16	7.44669750230557e-15	25.9189581198211
LIPA	0.541422211660902	3.89074611027345	8.4433279811231	3.36384689317187e-16	7.8209440266246e-15	25.8695214433623
ECI1	-0.521541499244428	3.6592658547485	-8.4394606725491	3.46269416286117e-16	8.04119108212589e-15	25.8410152091342
PLEKHH3	-0.39103797520408	3.10131269400798	-8.43911614425732	3.47163825614509e-16	8.05238659649806e-15	25.8384761389525
ERG	0.355999503504305	1.37802698712176	8.42402364965395	3.88668572360913e-16	9.00438578672436e-15	25.7273252652643
ZYX	0.406590925678721	5.99515657533932	8.42250698483251	3.93101317158627e-16	9.09628995747391e-15	25.7161638190736
OPN1SW	0.403833176238395	1.48980222126747	8.41669425291492	4.10557753835084e-16	9.48898571881561e-15	25.6734007054579
IKBIP	0.406744052698119	2.61753986499601	8.41589769598555	4.13008861420162e-16	9.53435350299735e-15	25.6675423209203
ERBB3	-0.561585039829688	3.20270170272256	-8.41241123775964	4.23908457014287e-16	9.77441814107322e-15	25.6419055959352
PCNX1	0.336276030850144	2.12568863712974	8.41021372899293	4.30924033270656e-16	9.92446505869801e-15	25.6257509096161
TMEM255B	0.23209102914913	0.676702142179641	8.40896189704878	4.34971705172952e-16	1.00058862214697e-14	25.6165496547654
SERPINF1	0.943174185822046	4.70146141627944	8.40436124498368	4.50172911226781e-16	1.03433846544224e-14	25.5827426351295
OAF	0.538346316670276	3.38227692944112	8.39664060234441	4.76871597182294e-16	1.09439509905643e-14	25.526040198962
ANKRD50	0.472193399300619	2.37771992925349	8.39531355220173	4.81615723324201e-16	1.10398533761991e-14	25.5162979377718
NUDT8	-0.647848042585955	3.21842388994411	-8.39156628989407	4.95265269303736e-16	1.13394263886307e-14	25.488794445355
PTPN21	0.336448590655111	1.73703072262076	8.38968410021802	5.02264771062563e-16	1.14862189447914e-14	25.4749833665646
GNS	0.420916469759494	4.33606880843513	8.38103464538753	5.35708228795118e-16	1.2236703752478e-14	25.4115456030696
FOLR2	0.784252386928088	2.24105899068862	8.37750429867099	5.49982562458229e-16	1.25480834635622e-14	25.3856671045368
FLNC	1.15323358520434	2.21081798959281	8.37671697161967	5.53216889617777e-16	1.26071480212779e-14	25.3798968807059
INHBB	0.75692688753334	1.85048069038323	8.37528293937208	5.59156245980408e-16	1.27276474172464e-14	25.3693880824252
MRPL58	-0.369939952699219	4.37138498424152	-8.37300825851312	5.68706845599667e-16	1.29180759431667e-14	25.3527216664334
C19orf57	-0.54085040263583	1.06147028603792	-8.37297560207607	5.68845126017581e-16	1.29180759431667e-14	25.3524824199882
RAB8B	0.408882236776951	2.4268164291996	8.37033189504015	5.80150576075482e-16	1.31585303672664e-14	25.333116517062
RAPGEF2	0.289676143839489	1.37957495055289	8.37018597420611	5.80781012625889e-16	1.31585303672664e-14	25.3320477397328
GJC1	0.474020606606233	1.26766272967265	8.36822108238474	5.89336366645969e-16	1.33368936739233e-14	25.3176575231612
MXRA7	0.470130323350013	2.90819457051896	8.36504322224047	6.03437473103134e-16	1.36402012149354e-14	25.2943893148176
C6orf136	-0.389334794668635	2.77134333460878	-8.36215178940633	6.16557058988391e-16	1.39206466613217e-14	25.2732241049653
ATP5PO	-0.470020770627591	4.23774859871058	-8.35036737714301	6.73006736556811e-16	1.517762305422e-14	25.1870195746227
LAMA3	1.04702712755594	4.65655725326747	8.34676724262025	6.91249295282437e-16	1.55710481394071e-14	25.1607023961706
NHSL2	0.218371369921402	0.282921186491018	8.34465872708426	7.02159560855666e-16	1.57985901192525e-14	25.1452930084016
ECHDC2	-0.490767776041514	1.41547522655489	-8.34246434128505	7.13694869217195e-16	1.6039655691383e-14	25.1292591852734
GJA1	0.969626048026994	6.9586214387026	8.34151583798573	7.18738684208184e-16	1.61344442558458e-14	25.1223296959766
SH2D4A	-0.55180737626287	2.38450204582236	-8.33929137695869	7.3070620091968e-16	1.63842618874413e-14	25.1060807628554
HNMT	0.423000488656108	1.11771358359681	8.33506666927608	7.53979643737702e-16	1.68867229841712e-14	25.075229711892
ADAM33	0.295156940461819	0.535771725289421	8.33269750926394	7.67350102234797e-16	1.716649197783e-14	25.057934016746
NMU	-0.970175660822354	2.85181560411976	-8.32501081822194	8.12364244015235e-16	1.81527158874343e-14	25.0018440561496
MCFD2	0.344376092612731	4.020311777998	8.31835696139587	8.53430257645916e-16	1.90485633506568e-14	24.9533222898675
NCOR2	0.431728305842245	3.81897601227345	8.31803164937704	8.55489769880803e-16	1.90727342531645e-14	24.9509507763083
LRCH2	0.239226728512919	0.318724840512974	8.31119281840223	8.99940487689378e-16	2.0040863996093e-14	24.9011121607754
RPP21	-0.392991838703269	2.47968105515768	-8.30714134754134	9.27342624781657e-16	2.06275643075009e-14	24.8716013118459
DNAJC7	-0.234909860679291	3.32683571061477	-8.30648264989888	9.31874980521255e-16	2.07047990552675e-14	24.8668043972736
PTGIS	0.606130533781849	0.746467808634731	8.29847997368967	9.88719300651583e-16	2.19428272065062e-14	24.8085485149187
SPRED3	0.218832813033815	0.531807088590818	8.29587360557193	1.00796223737482e-15	2.23444977252329e-14	24.7895845012278
SNRPF	-0.447517424686706	4.08119753678643	-8.29459468892276	1.01753941447876e-15	2.25312298920298e-14	24.7802807139422
UNC5C	0.211093592528324	0.226753405886228	8.29265791950835	1.03221436229038e-15	2.28302904819153e-14	24.7661932856425
CDK6	0.681558404084056	3.12121898267265	8.29068352692637	1.04738961528916e-15	2.31397275866486e-14	24.7518347625376
GNB1	0.279376521533952	5.89338801887824	8.28497280163597	1.092534388406e-15	2.41098266729594e-14	24.7103188027654
EBP	-0.478783769634354	4.74565530055888	-8.28079451903071	1.12677759589487e-15	2.48374339140258e-14	24.6799571573285
FRAT2	-0.562064012478401	2.96100902487824	-8.27620686021425	1.1655979885689e-15	2.56641811913761e-14	24.6466341318524
SLC9A3R1	-0.661623439301601	6.19634176903194	-8.27281034684782	1.19518754010368e-15	2.62860502907937e-14	24.6219721558181
FLI1	0.393946950581422	1.22548988700798	8.27066901241908	1.21422245965071e-15	2.667465088524e-14	24.6064279388486
PCBD2	-0.235056148249233	0.909716309491018	-8.26746005374555	1.24330987384891e-15	2.72829683553587e-14	24.5831394153049
FOXC2	0.68916048699386	1.25684219250499	8.26681044557337	1.24928145811226e-15	2.73832400414506e-14	24.578425818175
NOX1	-0.171941613499667	0.385249656704591	-8.2638262780076	1.27707981123493e-15	2.79611756876886e-14	24.5567761230606
LEPR	0.34392315825467	0.838532984401198	8.26117750555883	1.30226526792262e-15	2.84806726568071e-14	24.5375646375434
EID1	0.441325516527566	5.23083467333733	8.2593101574237	1.32031496024346e-15	2.88431221180702e-14	24.5240236129535
UQCRQ	-0.496198064441973	5.59179739144112	-8.25676345986106	1.34533019172898e-15	2.93567582619743e-14	24.5055600487133
SERINC1	0.387777018422851	5.39694658003393	8.25332508164175	1.37984834982548e-15	3.00763820001023e-14	24.4806386537465
ZNF296	-0.403130351056068	1.92578476626347	-8.24910302453511	1.42343266892706e-15	3.09917948987129e-14	24.450047926911
PTGFR	0.326696285663407	0.41829468996008	8.24635187006072	1.45256184195264e-15	3.15907937342262e-14	24.4301209556965
TENM2	1.04335705093177	3.43702182796806	8.23963477401957	1.52617968300808e-15	3.315493794121e-14	24.381489365003
LSM3	-0.419520348456482	3.18609881179441	-8.23856539244031	1.53823516831966e-15	3.33797031525366e-14	24.3737498500626
SH3RF1	0.392117294720495	2.37718779780439	8.22984637320905	1.6401028215376e-15	3.55507304157927e-14	24.3106755343858
SCN1B	0.54927769142031	1.07499515810978	8.22694590229599	1.67544553256648e-15	3.6276553493374e-14	24.2897044738571
RSPO3	0.293840086005903	0.414501489305389	8.2242552580683	1.70890364203284e-15	3.69600090021057e-14	24.2702555342407
ALPL	0.580778868194337	2.14673541018563	8.2178318789285	1.79147032582936e-15	3.87028932117781e-14	24.223844618923
TRABD2B	0.186062561348949	0.271016889744511	8.21575413124957	1.81901211077285e-15	3.92544823462914e-14	24.2088381508664
HOOK2	-0.431689840360706	2.7433252107984	-8.21490248471357	1.83042167492067e-15	3.94571029924953e-14	24.2026879946812
RAB31	0.565423796956641	4.79114137025948	8.21442087079885	1.83690515077873e-15	3.95532057273523e-14	24.199210239839
PRUNE2	0.579592085374846	0.651663097818363	8.21131048865673	1.87932680952406e-15	4.04220843502256e-14	24.1767537741949
ARSL	0.338386295995376	0.521592133578842	8.21106666514727	1.88269286531654e-15	4.04499358191772e-14	24.1749936807872
FAM13C	0.202165900984894	0.29478804241517	8.20983849789855	1.89973884040252e-15	4.07713181901773e-14	24.1661284915013
IMP3	-0.347117382833313	4.28340448014371	-8.20676566798246	1.94305801122991e-15	4.16552392528212e-14	24.1439525329197
ADAMTS1	0.734403097211652	2.52455551141916	8.20629303538234	1.94980696149268e-15	4.17540898661755e-14	24.1405422051264
STK10	0.384215525361903	2.46381144437525	8.20602735797561	1.95361085908803e-15	4.17897262628579e-14	24.1386252488989
TDO2	0.498496780473909	0.923015607540918	8.19717837150522	2.0845834233566e-15	4.45425757747859e-14	24.0748037007608
ELF3	-1.06721064877108	3.60703103661078	-8.19034307138457	2.19165524320103e-15	4.67792643712743e-14	24.0255413851206
RBBP8NL	-0.494089808185871	1.16246599769261	-8.18141822449102	2.33967192839637e-15	4.98840532331671e-14	23.9612667789043
ADPRH	0.362979396094386	1.3637108432515	8.18110364257027	2.34506551205884e-15	4.99445250278181e-14	23.959002210551
BSPRY	-0.8128245985514	2.51730783372655	-8.17801025958846	2.39876076891226e-15	5.10324594954864e-14	23.9367375359473
CACNA1H	0.341808341652281	0.642046862267465	8.17377223228445	2.47430121984949e-15	5.25822664022421e-14	23.906244696227
TMED7-TICAM2	0.0695258569275513	0.151305797510978	8.16644709259646	2.610446930948e-15	5.54152484363201e-14	23.8535683625568
HRH2	0.372681754800645	0.597584234289421	8.15982407807305	2.73989686222457e-15	5.81000930719282e-14	23.8059721773293
MYO10	0.519483140834387	3.29715463083633	8.1571045781454	2.79486866612475e-15	5.92015022227943e-14	23.7864370788934
MAP3K20	0.49928349457545	2.8069681583493	8.15405099325353	2.85789257658817e-15	6.04709014309502e-14	23.7645080638829
TMEM238	-0.549322155991923	1.82023774033134	-8.1510241608419	2.92174905018162e-15	6.17551503788389e-14	23.7427773618738
CC2D1A	-0.356066686683304	3.69881567515569	-8.14824189588364	2.98168780030406e-15	6.29539056647983e-14	23.7228079361381
CAVIN3	0.697590950772116	3.71868850831537	8.14541124120318	3.04391508257364e-15	6.41983386205867e-14	23.7024965471375
XIRP1	0.789267033139381	0.901123004616766	8.14196706921755	3.12136126385259e-15	6.57607178889332e-14	23.6777901370588
ZNF699	0.288442401934404	0.768847090864271	8.13817245717348	3.20894171866655e-15	6.75330083680579e-14	23.6505791350076
BDH1	-0.555142703701511	2.4560310290479	-8.13505098432372	3.28280166941341e-15	6.90130426304025e-14	23.6282024605456
ARSJ	0.635743877500273	2.12635676440519	8.133819441082	3.31240196512326e-15	6.95604412675884e-14	23.6193757934711
FSTL3	0.91822843964792	3.75971031623752	8.12854029167785	3.44230206554658e-15	7.22106974652254e-14	23.5815508757491
CCDC92	0.38805254581644	2.1648377704511	8.12574630925656	3.51307428929128e-15	7.36162455685179e-14	23.5615396987416
SLC24A3	0.737623654389978	2.2779838938503	8.12496768221921	3.53305181751026e-15	7.39555219678192e-14	23.5559639222935
SMIM5	-0.408707302406791	0.724445127578842	-8.12434416188384	3.54913056928855e-15	7.42125481993634e-14	23.5514991655548
BACH2	0.304475956201619	0.611944126928144	8.12221212249749	3.60465748050474e-15	7.52930059831631e-14	23.5362345454151
SNRNP35	-0.292381421676674	2.14500493527944	-8.11741552702295	3.73273557429777e-15	7.78849634252516e-14	23.5019038984398
LIMCH1	0.628712272857872	1.47914332907186	8.11444266180257	3.8143616208583e-15	7.95031829833112e-14	23.4806340248952
VPS29	-0.304462876424927	4.22343766691816	-8.11149669788992	3.89698722139906e-15	8.11387637888311e-14	23.4595625107112
ADAMTSL1	0.194255744274669	0.278753880924152	8.10697146728097	4.02736113811729e-15	8.36869948821865e-14	23.4272064424895
MSR1	0.561838515468936	1.2739414586507	8.10695151245394	4.02794547820048e-15	8.36869948821865e-14	23.427063793176
CLDN7	-1.03782028421105	4.48419120711577	-8.10665262251305	4.03670794039412e-15	8.37549789629796e-14	23.4249271772055
ATP5PF	-0.374893939867348	4.9155828685509	-8.10654748542267	4.03979468423588e-15	8.37549789629796e-14	23.4241756186408
CREB5	0.390460847109637	0.869609831305389	8.10309109067122	4.14257989164552e-15	8.5794894256455e-14	23.3994721999542
CILP	0.53248750823224	0.533463712097804	8.10000990032006	4.23638182699082e-15	8.76446367384859e-14	23.3774572393901
NES	0.860830791650868	3.26708475432934	8.09900980318309	4.26727669700579e-15	8.81214123160691e-14	23.3703129726681
TES	0.439264057007548	4.46055073796407	8.09897191779327	4.26845141070156e-15	8.81214123160691e-14	23.3700423489284
LIF	0.709869195767893	1.46298567431936	8.09833758592525	4.28816766128354e-15	8.84349677136934e-14	23.3655113199845
SOAT1	0.391506115205775	2.70095285985629	8.09296252069882	4.45888493393702e-15	9.18586737972469e-14	23.3271281877192
TMCO3	0.380900742157668	2.29020940066467	8.09276007068725	4.46544441898264e-15	9.18968698658915e-14	23.3256828821423
F12	-0.536011068876394	2.67473816398403	-8.09207433239811	4.48773356932594e-15	9.22583543251954e-14	23.3207875520207
ENDOG	-0.418939185570578	2.47845973077046	-8.08950916503867	4.57208978990174e-15	9.38937051490863e-14	23.3024782267822
RPL24	-0.465095024947604	7.40541111441717	-8.08805903942675	4.62046829631464e-15	9.47875481376313e-14	23.2921296759252
NEXN	0.72972324858947	1.7474646291497	8.07881450094461	4.9409831387121e-15	1.01256454038874e-13	23.2261912372158
EMCN	0.309529768725339	0.763323277912176	8.07013563068446	5.26182022044925e-15	1.07718395079008e-13	23.164340252373
WDR34	-0.594277178274919	4.64533590890818	-8.06984264206179	5.27300285400447e-15	1.07780604931555e-13	23.1622531260122
FPR3	0.765826455393791	2.59146303455689	8.06976692795213	5.27589648308074e-15	1.07780604931555e-13	23.1617137803596
RTN4	0.358895833594981	5.54520930141118	8.0649431741317	5.46351804026655e-15	1.11496872859358e-13	23.1273600302516
CLEC5A	0.355955633057099	0.93501470797006	8.06422233142448	5.49211550773738e-15	1.11963482114938e-13	23.1222276977312
KIF3C	0.499368399167208	2.07346470150898	8.05899545475933	5.70394551993334e-15	1.16160642340248e-13	23.0850233776193
RXFP3	0.0332533855102184	0.0310472836207585	8.05704251194641	5.78514558159925e-15	1.1769155542566e-13	23.0711273108343
NDUFS3	-0.371749474807918	3.99379446858084	-8.05622994490744	5.81926598805649e-15	1.18262502337922e-13	23.0653462938758
SATB2	0.229064738073135	0.637430328762475	8.05498251071906	5.87203384251405e-15	1.19210832582432e-13	23.0564722826566
GPC4	0.916782419864496	2.05489956765469	8.05159098818378	6.01789897911001e-15	1.22045240978212e-13	23.0323509762989
HINT1	-0.392578189880586	6.3292160100479	-8.05007420995165	6.08428589790306e-15	1.23263592931584e-13	23.0215658220176
CLEC14A	0.485632385715986	2.29497452340918	8.04983289279094	6.09491441531023e-15	1.23350962208299e-13	23.0198500641817
CFH	0.692306618945676	2.95306399283034	8.04922550822288	6.12174711870741e-15	1.23765756965172e-13	23.015531753149
SURF4	0.286504400670441	6.40176971751497	8.04825452088713	6.16488530570344e-15	1.24509007259967e-13	23.0086288629815
AIDA	0.359010167586834	2.44278800286826	8.0437815519784	6.3675137874966e-15	1.28468537468811e-13	22.9768381539035
MFSD2B	-0.105963476126718	0.225521169229541	-8.0298542724562	7.04147616617808e-15	1.41919535113992e-13	22.8779400348778
KATNAL1	0.307795277542692	1.25700592241317	8.0279125716591	7.140866476258e-15	1.43774352867339e-13	22.8641624338898
LRRC56	-0.447304824262189	1.16671654228743	-8.02609614897016	7.23509730902719e-15	1.4552157615376e-13	22.8512760853089
CDR2	0.389101608245873	2.52166349238124	8.02430307555511	7.32932053155973e-15	1.47265051421154e-13	22.8385575891538
ATP5MD	-0.45016493670948	5.80492279376647	-8.02275162397833	7.41182366635073e-15	1.48769698051212e-13	22.8275547148064
TNS2	0.427146948543046	1.8696905671996	8.0176465918615	7.68982406149652e-15	1.54191236058549e-13	22.7913614725726
DHRS11	-0.323422863863416	1.21999821639321	-8.01360913053295	7.91695623397414e-15	1.58582723332836e-13	22.7627495889006
SEL1L	0.431426943461347	3.47918985261477	8.00330260398952	8.52722863983096e-15	1.70631941942519e-13	22.6897617536976
SYNPO	0.610280636083044	3.76335978413373	7.99885862767217	8.80448214520313e-15	1.75999525379547e-13	22.6583131711017
FAT4	0.26986361171531	0.421905830854291	7.9985555698764	8.82371032286706e-15	1.76203540496517e-13	22.6561690203175
ALG6	-0.276017170761358	1.94087759380439	-7.99489092896492	9.05952851990151e-15	1.80727877419486e-13	22.630246447482
RPP38	-0.304684720724716	2.7976567239002	-7.99135703604038	9.29282115839829e-15	1.8519265022808e-13	22.6052574366009
CHRNA1	0.914218258928573	1.07188651664671	7.98781793469662	9.53239858619968e-15	1.89773439743608e-13	22.5802401494727
DAZAP1	-0.266990701747493	3.86467984807186	-7.98203459643672	9.93708444386791e-15	1.97628573511956e-13	22.5393771756535
CNTN3	0.12259559478028	0.120748460650699	7.97959885536468	1.011255638647e-14	2.00913760150314e-13	22.522173957479
TOX2	0.638541849732172	1.87975940956287	7.97777438087946	1.02459924090721e-14	2.03357959094692e-13	22.5092906684372
TGFBR1	0.43123468147489	3.61192308206387	7.97460652781915	1.04818192276067e-14	2.07827339609299e-13	22.48692669776
NCKAP5L	0.361502094878802	2.05059528312774	7.97048770550652	1.07964662463679e-14	2.13848869971161e-13	22.4578594780038
IZUMO4	-0.391775393926603	0.901542332972056	-7.96824735928898	1.09715074357301e-14	2.17095785430404e-13	22.4420538565825
STON1	0.383646960275193	1.13758033513373	7.96419557249739	1.12952211069069e-14	2.23274967831874e-13	22.4134772701207
EMP3	0.661828338826118	4.54573233331337	7.95206364718216	1.23219191129076e-14	2.4332364031859e-13	22.3279800738294
CNTNAP1	0.392944560492094	1.18385939800998	7.95078723366343	1.24351523950895e-14	2.45311642703129e-13	22.3189906853954
NEDD9	0.582144340177088	2.04117953581238	7.94981395771353	1.25221832123066e-14	2.46779251398939e-13	22.3121369528089
NAV1	0.518505198829444	2.57370833993214	7.94755836220343	1.27261972668e-14	2.50547008690125e-13	22.2962557253661
REXO5	-0.323975371239374	0.961264413393214	-7.94703728959798	1.27737916721208e-14	2.51230766723584e-13	22.292587446711
SMARCA1	0.676666859494379	2.68091089667265	7.94621652069685	1.28491166259237e-14	2.52457995678361e-13	22.286809725735
FAM180A	0.28913593537639	0.451897515163673	7.93346771502443	1.40769959991679e-14	2.76305258154522e-13	22.1971251643483
DNAJC3	0.358532935059147	3.75490866144311	7.9305678406428	1.43720664122095e-14	2.81813711877963e-13	22.1767408816584
TRPC1	0.312788236785025	0.58282388193014	7.92733748318706	1.47079545592338e-14	2.88110684595622e-13	22.1540403175029
FOXF2	0.53490622748728	2.0883247840479	7.92645582619257	1.48009659384796e-14	2.89642149076659e-13	22.1478459300948
ABL1	0.415366918853085	3.87696430405788	7.92487404942528	1.49692943044705e-14	2.92642960727036e-13	22.1367339477237
GRIA3	0.252319741653007	0.290973008139721	7.91682840905118	1.58551713854447e-14	3.09651497157735e-13	22.0802399600579
PDE1B	0.118675268965388	0.275796830628742	7.91093159939492	1.65371103286302e-14	3.22647117600547e-13	22.0388626828494
CASQ2	1.11200095770132	1.34023379062675	7.90886387989932	1.67830213462968e-14	3.27118170552073e-13	22.0243593874245
APOD	0.991720379926119	2.30457954407186	7.90869633602021	1.68031044145181e-14	3.27183079975612e-13	22.0231843384209
TPP1	0.422092083573068	4.85155684527146	7.9020802299065	1.76154037941803e-14	3.42658203287192e-13	21.9767985260943
AC091230.1	-0.410514038407509	3.3328812471497	-7.90066356931267	1.77943084540841e-14	3.4579387473459e-13	21.9668701765603
PDE4B	0.555472330070345	1.40794259598403	7.89855026522286	1.80645265801321e-14	3.50696027942326e-13	21.9520621274534
BAG1	-0.492063732219628	3.48712278667465	-7.89352808466039	1.87230400695513e-14	3.63119138588219e-13	21.916883758728
CCDC58	-0.439451786801322	3.19578080592016	-7.89097938330321	1.90662321975993e-14	3.69408248828486e-13	21.899037777395
EDNRB	0.355633587177518	0.852984685814371	7.88370214378418	2.00806716053455e-14	3.88677419675319e-13	21.8481072871204
ENTPD1	0.338182224447025	1.82455174736727	7.88057315724262	2.05330513376186e-14	3.97040091706625e-13	21.8262199984176
GRB7	-0.628330340644551	3.46913339496407	-7.87820528419927	2.08820615299646e-14	4.03389378516526e-13	21.8096611991508
RASGRP4	0.173915078550688	0.416617582469062	7.87802556466829	2.09087888210311e-14	4.03471704418513e-13	21.8084045586052
PIDD1	-0.42270163545265	1.80977301338323	-7.87789893250464	2.09276414017385e-14	4.03471704418513e-13	21.8075191306129
HEY2	0.375836433852757	1.16989665087425	7.87372081764549	2.15591593175693e-14	4.15237062595787e-13	21.7783114388304
HSBP1L1	-0.450784712779857	2.4885371127006	-7.87111229213368	2.19629305329188e-14	4.22597077150644e-13	21.7600822949657
CFAP298	-0.31032160613224	2.39138522585828	-7.87057484983817	2.20470429963716e-14	4.23797982007024e-13	21.7563270742863
FUT3	-0.878726690785115	2.52477423620559	-7.86697172251267	2.26192164672623e-14	4.34369024194329e-13	21.7311564332557
NSDHL	-0.347905812388452	4.53025150464072	-7.86563395017338	2.28353621720214e-14	4.38089020844379e-13	21.7218133399271
TRPC6	0.302487711597033	0.762330437379242	7.86537371467198	2.28776449162212e-14	4.38469484998822e-13	21.7199959811954
BHLHE41	0.706659357743126	2.01697781334331	7.86132902776082	2.35448374534623e-14	4.50814387711881e-13	21.6917558671451
ENPP2	0.544363572575389	1.42802766077645	7.85033899795462	2.54561857262007e-14	4.86933699542311e-13	21.6150803417683
CAVIN4	0.804704113110623	1.03394757977046	7.84969468357107	2.55728746033347e-14	4.88687124269205e-13	21.6105876669837
FHL5	0.217410092021831	0.322312172143713	7.84667372659386	2.61270619771134e-14	4.98321384428439e-13	21.5895269748792
MMD	0.394836532670106	2.232444258	7.84665532844774	2.61304731094311e-14	4.98321384428439e-13	21.5893987310173
DRAM1	0.530651129682305	2.79569250653493	7.84653076195023	2.61535800839298e-14	4.98321384428439e-13	21.5885304492283
C2orf15	-0.279789888397606	0.54305074701996	-7.84454489910836	2.65246898068203e-14	5.04899797200001e-13	21.5746895871116
DOCK4	0.340075266570324	1.12997336573054	7.84433795144763	2.65636609257624e-14	5.05149267653496e-13	21.5732473818311
PEA15	0.298427047036482	5.95151518971058	7.84017085125288	2.7360513736281e-14	5.19796530417867e-13	21.5442134366229
FHL1	1.0733985223718	2.78810089375649	7.83667833227761	2.80464982029174e-14	5.32311088341085e-13	21.5198888538793
ITGA9	0.363523374803916	0.928984318984032	7.83595286725633	2.81911046039855e-14	5.34536187296929e-13	21.5148372193519
PAOX	-0.351126486903353	2.15005233372255	-7.83561095101015	2.82595132830225e-14	5.35313573634752e-13	21.5124564786184
AKAP13	0.393849331394729	2.74572136515569	7.83340951688828	2.87039019083658e-14	5.43204655300759e-13	21.4971299763122
ZMYND19	-0.421556305973087	3.7116820398982	-7.82569331341591	3.03166336463135e-14	5.73169269227979e-13	21.4434358955857
AMPD2	0.295173403946637	2.67097962527944	7.82517947306168	3.04271486985822e-14	5.74702334703396e-13	21.4398617461207
NFATC2	0.447064426674915	1.23041146515768	7.81923519085988	3.17348773554055e-14	5.98823337923739e-13	21.3985280783123
BVES	0.4385617000184	0.994189439640719	7.81772668289874	3.20754707070532e-14	6.04665968058638e-13	21.3880425455444
PRKACB	0.420395139575827	2.18397603031737	7.81650649551902	3.23536022829732e-14	6.09320976457538e-13	21.3795622650845
FNIP2	0.383653226477238	1.73359084502395	7.81619881231114	3.24241108523438e-14	6.10060582799879e-13	21.3774240355579
ACAN	0.260977379812048	0.365405123327345	7.81572704172669	3.25325160995746e-14	6.11511106279781e-13	21.3741456164847
INPP4B	0.453158775458587	1.23739153904192	7.81415704003364	3.2895858020585e-14	6.17746256867332e-13	21.3632365043445
PANX1	0.514036708797377	3.9113338799481	7.81042747432387	3.37751088637993e-14	6.33648295975024e-13	21.337328589468
PRELP	0.831744115959658	1.55202955261277	7.80968708325344	3.39523949859125e-14	6.36363026943255e-13	21.332186516232
CALCRL	0.51602195874978	1.83655451785429	7.80587576271201	3.48796390846508e-14	6.53115389571649e-13	21.3057226297579
TIGD3	-0.232829809302403	0.419935706896208	-7.80458672457368	3.5198862767499e-14	6.58461484529937e-13	21.2967744848636
CHCHD1	-0.37761831888092	4.17448409545908	-7.80308317524158	3.55748513441042e-14	6.64858226555364e-13	21.2863387226833
TNFSF12	0.486765781800372	2.45956922800998	7.79957452619647	3.64677271033551e-14	6.80893604520579e-13	21.2619921774275
BCAT1	0.69036519885784	1.65864813067066	7.79069655462508	3.8826901358256e-14	7.24249649977784e-13	21.2004261161112
FPR1	0.576621958605425	1.58790168111178	7.78910695583231	3.92649207723624e-14	7.31513528999101e-13	21.1894085181204
RNF208	-0.634996390114688	2.19516524244711	-7.7890120412112	3.92912284649287e-14	7.31513528999101e-13	21.1887507152478
MEF2D	0.313193573962072	3.35372167084431	7.78684334141448	3.98970909026036e-14	7.42085890788427e-13	21.1737223171421
STON1-GTF2A1L	0.0180321438650524	0.0216974186027944	7.78529361569374	4.03356681316342e-14	7.49529589544068e-13	21.162985218797
CYGB	0.543461730099124	2.24471944716567	7.78414330556821	4.06642808856502e-14	7.54917686023524e-13	21.1550165077278
MSANTD3-TMEFF1	0.0302542248415828	0.0551039442694611	7.7753198195294	4.32742723400854e-14	8.02608298957139e-13	21.0939229483716
FAM20C	0.555257502519822	3.39720188825948	7.77446525263518	4.35356617436044e-14	8.06690202896199e-13	21.0880088347438
NR4A3	0.505738721707669	1.02498381372255	7.77290316023147	4.40174953284792e-14	8.14845197881705e-13	21.0771995379282
EVA1C	-0.592799826741448	2.06082633276048	-7.77224083322274	4.42233769358848e-14	8.17881204126734e-13	21.072616910974
KIF22	-0.405033772668727	4.02866441375649	-7.76951124049332	4.50819284689635e-14	8.32970731313961e-13	21.0537341438208
SPACA4	-0.224183795106739	0.342900564277445	-7.76103038972022	4.78556977762674e-14	8.83385423034502e-13	20.9950985116018
TPM4	0.38967268199318	6.58130999359281	7.75979433602799	4.82737730643034e-14	8.9026136727653e-13	20.9865567694135
PPP1R18	0.422628349527732	4.67926292916567	7.74982650130073	5.17795246550794e-14	9.54013317465755e-13	20.9177131015175
COX6C	-0.499386965683477	5.10958160781836	-7.74731438768848	5.2701947777586e-14	9.70093345990814e-13	20.9003739353801
MRPL46	-0.230759022971672	1.44425409467465	-7.74613394464332	5.31409726677815e-14	9.77253480415982e-13	20.8922277786857
FAM171B	0.400639941902562	0.911857521261477	7.74472555228844	5.36694957116166e-14	9.86044450844659e-13	20.8825098338926
RHOB	0.605398807736615	6.31778037102595	7.7424945595708	5.45173410463859e-14	1.00068014157511e-12	20.8671187632333
RAI2	0.493431792578271	1.12759312174052	7.74141281857797	5.49331767926709e-14	1.00736614343743e-12	20.8596573508626
MEX3B	0.376574002578611	0.904876852179641	7.73951819994252	5.56690432307011e-14	1.01990282766941e-12	20.8465910089138
TMEFF1	0.0460614564838103	0.0543577341137725	7.73937324690287	5.57257413548572e-14	1.01998475038459e-12	20.8455914356762
FHOD3	0.569164420629547	1.44538865055689	7.73763089808678	5.64117301079523e-14	1.03157405337857e-12	20.8335776239812
PTPN9	0.300679634959118	2.416294785	7.73487482220959	5.75138787600898e-14	1.05074466995749e-12	20.8145783171698
GPR183	0.665379711289946	2.60047087402794	7.73435704534681	5.77232931535463e-14	1.05358496755959e-12	20.8110095595221
CD163	0.80078140806764	2.30426389612974	7.7310821471145	5.90653491151172e-14	1.07707401327567e-12	20.7884417926427
FOXS1	0.415245167184822	1.13945070381238	7.7284248108707	6.01769004585601e-14	1.0958978045911e-12	20.7701352466874
THSD7A	0.140671581533497	0.211384571333333	7.7283467837345	6.02098486598183e-14	1.0958978045911e-12	20.7695977878679
FUT6	-0.722465782061079	0.962512470193613	-7.72467325284643	6.1781354067425e-14	1.12345423178474e-12	20.7442989605282
PSMG4	-0.244162055736321	1.06724953492415	-7.71590283535547	6.56986726167198e-14	1.19357681507399e-12	20.6839371867567
CCN5	0.5105084145757	0.603938855936128	7.71442657608584	6.63817066173363e-14	1.20486499092619e-12	20.6737822383638
GALNS	0.388732505727182	2.28137633304591	7.71422820508805	6.64740207073353e-14	1.20542026408009e-12	20.6724177928514
SKIL	0.465543296073935	3.31340149410778	7.71163908801778	6.7690565026434e-14	1.22634205469968e-12	20.6546117260317
PTPRN	0.264516253627562	0.244447863143713	7.70477754591979	7.10217768768349e-14	1.28550074365578e-12	20.60744576366
NOL4L	0.385626138310666	1.39148549542515	7.70459539026846	7.11123793012931e-14	1.28594885903172e-12	20.6061940831766
SYTL1	-0.461169938095746	3.55942609355689	-7.70333653842539	7.17416424846306e-14	1.29612791648921e-12	20.5975445335757
SEMA7A	0.511597390055019	2.30899441007585	7.70177469109298	7.25299998039512e-14	1.30814616163619e-12	20.5868146530633
SHC1	0.421379790616041	5.33781919527545	7.70175336348439	7.25408240169992e-14	1.30814616163619e-12	20.5866681443876
GPR162	0.19967832167932	0.462022414053892	7.69969995626518	7.35904646859823e-14	1.32585034623361e-12	20.5725638869586
DCLK2	0.211840116657711	0.44264451888024	7.69522005458201	7.59327068932499e-14	1.3667887240785e-12	20.5418030189694
FHL2	0.565319821539429	3.68822358614571	7.69382034536191	7.66794794193133e-14	1.3783898100789e-12	20.5321949231157
ACTG2	0.611584738211346	1.21392467766866	7.69374782373442	7.67183678215955e-14	1.3783898100789e-12	20.531697146682
RABIF	-0.248958239382686	3.13529242317365	-7.68987827183692	7.88217867316898e-14	1.41488005043189e-12	20.5051425417098
ZNF541	-0.526109988679111	0.419356820846307	-7.68046015778858	8.41818440721599e-14	1.50970745154204e-12	20.4405551836857
FAM110B	0.33551404888906	0.661394919451098	7.67944199032132	8.47824001365152e-14	1.51908282079462e-12	20.4335765502622
C3orf62	-0.270241252837296	1.34502093835329	-7.67610396298555	8.67810793715689e-14	1.5534688177147e-12	20.4107024524459
FBLN1	0.765104640198483	4.36569041514571	7.67182543171107	8.94109441319083e-14	1.59908034697451e-12	20.3813949403873
N4BP3	-0.396813145847722	1.60950812809581	-7.67098533632834	8.99364739914058e-14	1.60700762767809e-12	20.3756418839916
CSF1R	0.727480333089079	2.97058728282834	7.670742064757	9.00892226559701e-14	1.6082655561893e-12	20.3739760289259
RAPGEF1	0.425136068167318	3.90615315769062	7.67044961653975	9.0273187580681e-14	1.6100779483568e-12	20.3719734812066
ADI1	-0.371705677950132	3.76312135554691	-7.67005331114274	9.05230750888993e-14	1.61306173037062e-12	20.3692598644801
C5orf46	0.484390964596792	0.75028941439521	7.66874825561642	9.1350798383625e-14	1.62632734041221e-12	20.3603245564742
NCAM1	0.538500112885536	0.654467436710579	7.66783602232697	9.19338026064675e-14	1.63521599718061e-12	20.3540794917523
PA2G4	-0.293912891353864	5.70345294866068	-7.66114886742435	9.63209967006203e-14	1.71169159741867e-12	20.30831774078
SLC27A5	-0.341500741488549	0.623378109175649	-7.65930268567957	9.75681406562154e-14	1.73227798819626e-12	20.2956894397248
COX6B1	-0.437748878784157	7.18626738644711	-7.65837400141764	9.82014951795297e-14	1.74179065493618e-12	20.2893379370064
CTSZ	0.564073312669986	6.29781209899401	7.65825594398117	9.82822991162145e-14	1.74179065493618e-12	20.2885305563655
MYO1C	0.33833061845763	4.85665734942315	7.65465136868568	1.00781236487516e-13	1.78445833962029e-12	20.2638840268435
RETREG1	0.534247169840076	1.28112731666267	7.6515868650656	1.02954941686248e-13	1.82129529993878e-12	20.2429374773845
GOLM1	0.616542687853853	3.77116032598004	7.64491496498453	1.07848540782367e-13	1.90613755790012e-12	20.1973564920135
SYT7	0.71876891989201	2.07306099686427	7.63959776632487	1.11912074302907e-13	1.97616890699437e-12	20.1610530223417
PLEKHG2	0.335224135018681	2.12683967968663	7.63796811146901	1.13187444437909e-13	1.99688418235986e-12	20.1499304582328
CCDC88A	0.374473192624618	1.64665910093214	7.63584556465496	1.14870054290966e-13	2.02474021687958e-12	20.1354466664552
F2RL3	0.319327308013372	0.920771042918164	7.63277229175433	1.17350113163145e-13	2.06658945904078e-12	20.1144809670739
CPXM2	0.697079192548957	1.84951469518164	7.61773618908468	1.30265418645209e-13	2.2919287171491e-12	20.0120016928642
GIPC1	-0.370059333659998	5.62316844940719	-7.61760883490584	1.30380583960709e-13	2.2919287171491e-12	20.0111343869799
CKMT1B	-0.52829131918541	2.00687133576647	-7.61339691544173	1.34246449703797e-13	2.35776363553521e-12	19.9824568880556
LARP6	0.458231449303849	1.60363601227944	7.61280726490882	1.3479659211942e-13	2.36529869190679e-12	19.9784431635482
CD302	0.254636956989406	0.636577862636727	7.60877683877842	1.38616929592282e-13	2.4301513778611e-12	19.9510148235492
WBP1L	0.282417859954077	4.07545566238523	7.6077890819295	1.39569362080088e-13	2.44465438692746e-12	19.9442945760725
CDC42BPA	0.368679991061031	1.7463403983513	7.60758447395675	1.39767457712134e-13	2.44593050996235e-12	19.9429026030138
NDUFA7	-0.295144499932387	1.38061190993214	-7.60289199781231	1.44387402347761e-13	2.52451742869451e-12	19.9109872485565
TBX3	0.449352060157282	1.76503597349501	7.60168672409618	1.45598137750821e-13	2.54340932940387e-12	19.9027922302453
PDSS1	-0.330337758358582	2.13858138084431	-7.59688184692376	1.50525036981752e-13	2.62712598056623e-12	19.8701326537053
CKMT1A	-0.525985515300218	1.8628763022515	-7.59562687035142	1.51838717849694e-13	2.64768764250404e-12	19.8616050561361
VAMP8	-0.410288878299633	6.80567693063872	-7.59483379805589	1.52674707353848e-13	2.65989030742253e-12	19.8562166853205
GLTP	-0.705758562075002	6.26208183277844	-7.59137736291938	1.56371467395513e-13	2.72186698594864e-12	19.8327378344465
C19orf48	-0.50493858665183	4.37333002242315	-7.5907683538253	1.57031899933009e-13	2.73092876731226e-12	19.8286018388263
BOC	0.409308843395549	1.06667593126547	7.58818951575511	1.59859087781365e-13	2.77762276189507e-12	19.8110909539729
INSYN2B	0.0930673337106348	0.0853517998882236	7.58732556271418	1.60817413611175e-13	2.79179030028999e-12	19.8052255749571
FURIN	0.415281319760822	5.42639441611776	7.58544397596632	1.62924168308394e-13	2.82584188604619e-12	19.7924533104005
CHST3	0.494474714985525	3.24410008620359	7.58531613090017	1.63068295216285e-13	2.82584188604619e-12	19.7915855855443
TLN1	0.549935588728976	4.97591109876647	7.58455879227924	1.63924665879321e-13	2.83816376296377e-12	19.7864455268023
RPS15	-0.479338719132437	6.89235771445709	-7.58308287593681	1.65606332139812e-13	2.86474018307398e-12	19.7764296486861
CAV1	0.929845372480496	6.01222560863473	7.58017436008177	1.68970225629178e-13	2.92034381109544e-12	19.7566963732153
STC1	0.747303541678828	2.53286148732934	7.57336571085235	1.77110443184283e-13	3.05832622050314e-12	19.7105255173254
OXNAD1	-0.226967707460577	1.27400391781038	-7.57210292281269	1.78662121398131e-13	3.08239508030521e-12	19.7019659089937
MRPS9	-0.328448457565479	3.89522431720958	-7.56980882261424	1.8151539656004e-13	3.12885763002435e-12	19.6864186122495
CALHM2	0.480796326563266	2.30108100303992	7.5693110349436	1.82140420949696e-13	3.13686280524477e-12	19.6830455597499
COQ3	-0.36800970508309	2.96124680322954	-7.5657078416389	1.86728279240669e-13	3.21304254940111e-12	19.6586352574014
AXIN2	0.340748848271188	0.785394639918164	7.56432466691102	1.88519527713854e-13	3.24100913402427e-12	19.6492672101971
PTGER3	0.265986479397444	0.401962809898204	7.56038783438509	1.93711030624837e-13	3.32733195083824e-12	19.6226110414137
NECTIN4	-0.668196655676105	4.9821008489481	-7.55832445964318	1.96488012385572e-13	3.37206580130951e-12	19.6086443964818
ACTC1	1.58524699869378	1.97334231983433	7.55135113787464	2.0616647944574e-13	3.53505824721273e-12	19.56146553168
FBF1	-0.181489693739627	0.506061077035928	-7.54782540386002	2.11237228892562e-13	3.61882726339626e-12	19.5376249116632
KIF7	0.403496883970943	1.2197875100978	7.54389596743931	2.17033465317287e-13	3.7148672897867e-12	19.5110649252046
RDH13	-0.31776854366774	1.63903890913772	-7.54302156023797	2.18344448938691e-13	3.73187499005113e-12	19.505156096017
PDGFD	0.362184389621957	0.696970014892216	7.54297198755829	2.18419005666453e-13	3.73187499005113e-12	19.5048211236624
COX7A2	-0.375978503855442	5.37558647259281	-7.54285147628011	2.18600357840169e-13	3.73187499005113e-12	19.5040068125307
GOPC	0.35414488482242	3.27398246635329	7.5401745886142	2.22667157160483e-13	3.79798216536614e-12	19.4859213837138
POLR2I	-0.404073371030757	3.99390899499401	-7.53982766275107	2.23199643005281e-13	3.80374260723659e-12	19.4835778773986
FXYD3	-0.734130644914767	6.75883570688024	-7.53516027424871	2.30486637302005e-13	3.92450220270982e-12	19.4520577054665
DIRAS1	0.598912396300263	0.978276900710579	7.53389194401883	2.3250700396078e-13	3.95545451860108e-12	19.4434950005018
CDH6	0.209994255142319	0.426487535051896	7.53316987234935	2.33665000787828e-13	3.9716949220072e-12	19.4386206885175
RPL18	-0.42206040297634	7.27444143881836	-7.53250548948	2.34735499786762e-13	3.98440972068605e-12	19.4341361303551
CBR3	-0.71385613881602	3.65478476298004	-7.53243432585477	2.34850449581371e-13	3.98440972068605e-12	19.4336557973427
IL10	0.213172592716568	0.466321264878243	7.53232627464437	2.35025089515122e-13	3.98440972068605e-12	19.4329264911528
SNRPD1	-0.38796633836985	3.65992223535928	-7.53217738525463	2.35265944621563e-13	3.98503373673818e-12	19.4319215558057
WNT5A	0.732322244398181	3.10995579811976	7.53066011315295	2.37734311231169e-13	4.02335450463149e-12	19.4216815632672
NSMCE4A	-0.35457388456923	2.68855745723154	-7.52539781622523	2.46494593051511e-13	4.16799948250737e-12	19.3861793034867
AKAP2	0.0553555151014577	0.071422558007984	7.52470292468419	2.47674914349011e-13	4.18433484189981e-12	19.3814926705346
LIN7B	-0.39262008332802	1.70493510085429	-7.52279378910467	2.50946453363352e-13	4.23594142972019e-12	19.3686184515383
SEC31A	0.353450077142994	4.27254065016567	7.52204480371654	2.52241527696732e-13	4.25412524690602e-12	19.3635683929837
ITGA7	0.640179310409859	1.5535515010998	7.51959192418638	2.56529079299757e-13	4.32270312228149e-12	19.3470325734577
ANO9	-0.512275749985012	1.99884169678643	-7.51635767103339	2.62292362320476e-13	4.41600847941284e-12	19.3252357706169
MET	0.578154899091516	3.84079275330739	7.51428380409133	2.66054819895331e-13	4.47549580754162e-12	19.3112631584811
ECHS1	-0.318353740093405	6.08072943927345	-7.51372525472562	2.67077209256718e-13	4.488827794134e-12	19.3075004747394
KCTD17	0.458843367180307	2.49116105806387	7.50788551051442	2.78001005862965e-13	4.66840898065667e-12	19.2681742090712
CENPX	-0.448305239802934	4.50120196005988	-7.50646912023111	2.80716132950665e-13	4.70995367399182e-12	19.258639560096
NDUFAB1	-0.358340019691235	4.89900909513573	-7.50488264710095	2.83788322576041e-13	4.75741282395715e-12	19.2479616736975
SLC39A8	0.436325420859456	1.83914663694012	7.50236907983082	2.88723762620026e-13	4.83599921438174e-12	19.231047586016
HRH1	0.404019098078926	2.16136818860878	7.50177234781624	2.89907821982484e-13	4.85167074834441e-12	19.2270327696674
AMN	-0.479809807239001	0.996349913616767	-7.49882721917121	2.95822091080121e-13	4.94640876609140e-12	19.2072216548056
DYNLL1	-0.316540916118992	6.41591895973054	-7.49572750513105	3.02175176961034e-13	5.04439181156445e-12	19.1863773805591
PLEC	0.539543393176976	6.00583094022156	7.49571620197037	3.02198587789575e-13	5.04439181156445e-12	19.1863013841231
SORBS1	0.378780060117259	0.788119299692615	7.4925435291354	3.08840882322247e-13	5.15086458732151e-12	19.1649736322171
C9orf40	-0.40046132425617	1.91643414938523	-7.49229990730082	3.09356833273858e-13	5.15506736675635e-12	19.1633362235757
SELENON	0.377310336171469	4.68779842397006	7.48221894038548	3.31467641039519e-13	5.51880906180886e-12	19.0956181860929
ENOX1	0.224546383040423	0.436048252365269	7.48177140077441	3.32484521304383e-13	5.53102444725264e-12	19.0926135627788
ARHGEF6	0.45088335180094	1.38695131463273	7.47621297721576	3.45373133550113e-13	5.7405423814755e-12	19.0553082152624
MB21D2	0.413720486097473	2.16195668540719	7.4749685511562	3.48325391357908e-13	5.78468953505097e-12	19.0469592836059
PET100	-0.476879568916315	2.86801993747106	-7.47455902493785	3.49302370763756e-13	5.79598581224822e-12	19.0442119893645
APLP2	0.434965356088663	5.83325127098603	7.47124281587993	3.57313690944141e-13	5.92388487617918e-12	19.0219697266495
TCP11L1	0.303860565035444	1.80872323444311	7.46968632066631	3.61136026905891e-13	5.98217693424262e-12	19.0115328196667
RPS28	-0.482851119650837	6.60588428015968	-7.46912262982556	3.62530211599119e-13	6.0001822309583e-12	19.0077534811074
MKNK2	-0.463814874331145	5.33433914338922	-7.46671527731225	3.68544259326782e-13	6.09455494043358e-12	18.9916156360126
SHANK2	0.478985509153394	0.779155150826347	7.46497078622067	3.72963648241893e-13	6.16241967018966e-12	18.9799239215689
SNPH	0.284668716477247	0.730433240045908	7.46027207104868	3.85128390586331e-13	6.35803674399919e-12	18.948443621341
CXCL17	-1.30348605255803	3.49306779268862	-7.45808021890027	3.90935850384524e-13	6.44846043750824e-12	18.9337641365842
ENTPD7	0.507599029670787	2.82005441213373	7.45759799885008	3.9222505415967e-13	6.46426608247962e-12	18.9305350281739
TTC9	-0.716596353881428	2.50818319717964	-7.45632523697474	3.95647898344399e-13	6.51517997863922e-12	18.9220129857511
UQCRHL	-0.308115460890742	0.95855005141517	-7.45400848781868	4.01954022269201e-13	6.61344739251684e-12	18.9065036920923
IBSP	0.513608898935515	0.788345568734531	7.45053663089488	4.11590085070789e-13	6.76629155002736e-12	18.8832688319844
NR2F2	0.466221888186698	2.044777545	7.44930638097486	4.15058921682982e-13	6.81757841923351e-12	18.8750376526058
CCL2	0.769721153274831	3.07226561344511	7.44767834526923	4.19693659978138e-13	6.88791359611179e-12	18.8641466955651
SLCO2B1	0.583519576748148	1.69336900136527	7.44548175742651	4.26027837850182e-13	6.98599804635941e-12	18.8494553508865
SUSD2	0.50800594848145	1.17857819296407	7.44484646114383	4.27877295213804e-13	7.01043924121275e-12	18.8452069718369
NDUFA2	-0.422708926000498	4.59171400606986	-7.4408575631655	4.39671691971765e-13	7.19764303789486e-12	18.818538875663
TRIR	-0.385468356747726	5.95969858839521	-7.43892888322764	4.45488689964275e-13	7.28676224037043e-12	18.8056486312409
PPCDC	-0.300105812118663	1.55659069013373	-7.43807751399697	4.48080514985265e-13	7.32302297712319e-12	18.7999593941116
FRMD6	0.472602458193836	3.95247502581836	7.43191998031295	4.6727320010058e-13	7.62503058231979e-12	18.7588274569706
FBXO46	-0.324325738159366	3.29500483972256	-7.43189880355961	4.67340584077665e-13	7.62503058231979e-12	18.7586860446209
LIMA1	0.5247612666697	5.14238548759281	7.43118264830246	4.69625017520307e-13	7.65590700515158e-12	18.7539039528606
C1orf35	-0.343975076493836	2.4799269192495	-7.42668320185479	4.84231296396419e-13	7.88743721319605e-12	18.7238675565894
SYTL2	0.308185750741399	0.730670710157685	7.42358558002284	4.9454600853419e-13	8.04873628889394e-12	18.7031976102268
MRPS18C	-0.253809123528461	1.92907876021756	-7.4121119043192	5.34671744360946e-13	8.69453719181456e-12	18.6266957252835
BTF3	-0.300071639029426	7.28472801910778	-7.41151612459663	5.36840667036181e-13	8.72254428221016e-12	18.6227258927898
PMVK	-0.42839105280846	5.3608641526507	-7.41098308829844	5.38788515664577e-13	8.74691580293365e-12	18.6191743524503
NDN	0.785082852862223	2.61552310448104	7.40698365479097	5.53627149092104e-13	8.98034736027308e-12	18.5925332602272
MAP4	0.365325586880783	4.54999004849301	7.40655488512357	5.55241650180016e-13	8.99906176598815e-12	18.589677816638
RASSF7	-0.4879031294307	3.63197478402994	-7.40492217139436	5.61432066402823e-13	9.09184764249347e-12	18.5788057742801
HABP4	0.26939810761128	1.4257363517525	7.40438840582133	5.63470535442065e-13	9.11729872177592e-12	18.5752519108542
ATG4D	-0.387257538047868	3.62598797877844	-7.40052547909146	5.78442003175457e-13	9.35179827981513e-12	18.5495382874637
UQCRC1	-0.318988568081673	5.9677456573992	-7.4002486125219	5.79529968342405e-13	9.36163795014654e-12	18.5476957345652
MAN2A1	0.363103124030114	2.46675892287226	7.3992747314283	5.83372930708738e-13	9.41592837747244e-12	18.5412149743155
STK17B	0.397714774175324	3.04591863403593	7.39880943044947	5.85217869274571e-13	9.43790667789626e-12	18.5381188376328
KMT5A	-0.311172132883134	3.44496311848703	-7.39485429178016	6.0113391517639e-13	9.68658858365915e-12	18.5118074450813
DIPK1A	0.362845213871816	2.7093628030998	7.39471895117578	6.0168602103058e-13	9.68749216053357e-12	18.5109072970778
CES3	-0.371730550150006	0.493152047912176	-7.39406137759524	6.04375628390841e-13	9.72278090813272e-12	18.5065339746905
RASGRP3	0.208329459571633	0.651179315652695	7.39289817305391	6.09162390287913e-13	9.79172138462794e-12	18.4987986180837
PTPRE	0.35214533364339	1.88554458159681	7.38856136148511	6.27340328737725e-13	1.00756222205985e-11	18.4699672528361
NLRP3	0.357471778966722	0.759376760842315	7.38637707632038	6.36697059775317e-13	1.02174967768381e-11	18.4554511427925
ADORA1	0.236161161765957	0.457144448055888	7.38563796737826	6.39894158771943e-13	1.02603718561708e-11	18.4505400242274
MRPS36	-0.3233420814885	3.21008299614371	-7.38406918251877	6.46732587584342e-13	1.03615155336523e-11	18.440117308298
SIDT2	0.297275560564549	2.19026014094411	7.38276441867859	6.52474902575349e-13	1.04449465961447e-11	18.4314500525503
SDCBP	0.344107807182161	4.76922977071257	7.38207373010354	6.55534939915006e-13	1.04853377367240e-11	18.4268624596713
PGAP2	-0.305912607650623	3.11891242437525	-7.37850831875358	6.71557337549018e-13	1.07328271704847e-11	18.4031862736196
RSPRY1	0.262987119213983	2.68382503868862	7.37809163820405	6.73454815670693e-13	1.07543520441935e-11	18.4004198972288
GTF3C5	-0.367964210109919	4.42874372548303	-7.37585531731033	6.83729110770875e-13	1.09095012527412e-11	18.3855749221066
HMCES	-0.385537633490778	4.97957532826747	-7.37472892232453	6.88962376875959e-13	1.09840287513367e-11	18.3780991409252
KRT24	-1.33074423086258	1.56780516113573	-7.3718884336066	7.02335135892053e-13	1.11880955986719e-11	18.3592511464726
TUBB4B	-0.421986014379141	8.03271532109182	-7.37041904554801	7.09352842196849e-13	1.12906772682188e-11	18.3495033458446
GPR34	0.450307341882755	1.22782573754691	7.36935729484394	7.14466618421943e-13	1.13628119363034e-11	18.3424607494811
SERINC3	0.320906946270367	5.11764385311178	7.36462313118294	7.37713308132985e-13	1.171480704288e-11	18.3110689431714
MYBPH	1.53099381070052	1.93994482910579	7.36460597182855	7.37798907462486e-13	1.171480704288e-11	18.3109551905386
SMARCD2	-0.32468644872614	4.94128289729142	-7.36445857129401	7.38534616982851e-13	1.17169626886069e-11	18.3099780530553
ZNF365	0.342861249259335	0.704476488958084	7.3610042488624	7.55984220393715e-13	1.19840680391958e-11	18.2870833957636
B3GNT9	0.414215847917687	2.79594810545908	7.3604950762083	7.58590411521085e-13	1.20156291459909e-11	18.2837094165539
APOLD1	0.346728267360989	1.48067214416966	7.35733609449847	7.74958416900752e-13	1.22649415575946e-11	18.2627809473475
CRYGN	0.0601752905489998	0.0676622264131737	7.35705837508414	7.76413914578281e-13	1.22780273293229e-11	18.2609413826064
SLITRK6	0.840225374605543	1.85612557460878	7.35621312404515	7.80860365028909e-13	1.2338351884316e-11	18.2553429312786
MRPS5	-0.281054412931524	3.09838082023553	-7.35366855713828	7.94397963924914e-13	1.25421117505688e-11	18.2384923213206
JAG1	0.550278142317513	5.25786060047305	7.35018774504796	8.13291456205936e-13	1.28300340385314e-11	18.2154493075426
TOX	0.43786309228531	1.03799029485429	7.34957198499181	8.1667948387384e-13	1.28730833898758e-11	18.2113738824963
CCDC51	-0.331416939464834	3.17894243637325	-7.34930013004438	8.18179698681026e-13	1.28863302542262e-11	18.2095746903383
FKBPL	-0.357516814739887	3.1145946263014	-7.34913529428122	8.19090655570922e-13	1.28902824361806e-11	18.2084837992958
SHOC1	-0.193250108877727	0.396346926976048	-7.34653262007016	8.3360726140298e-13	1.31081721539454e-11	18.1912617839041
SLC46A3	0.381182830352576	1.24167641488224	7.34638479886234	8.34439303224906e-13	1.31106995912972e-11	18.1902837913882
MZT2A	-0.447557438741962	3.11005605424152	-7.34599402201334	8.36642809864536e-13	1.31347540809119e-11	18.187698468407
LUZP1	0.39197189117707	3.12893227373653	7.34275501771197	8.55128735041555e-13	1.34141881087241e-11	18.1662739440031
PGM3	0.293910495760631	2.52662632405389	7.33540455623533	8.98584551170813e-13	1.40845556054302e-11	18.1176822231483
SALL1	0.233115832518826	0.265387218506986	7.33313614427616	9.12429111183414e-13	1.42900886458798e-11	18.1026943331908
DUSP10	0.537234140054105	2.99828173368862	7.33131922142946	9.23669404558106e-13	1.44545380376761e-11	18.0906922210929
NDUFB1	-0.42064287619223	3.80941196781038	-7.32829295467821	9.4269456767099e-13	1.47404522871212e-11	18.0707068181535
LRP12	0.469825199529567	1.86560052182834	7.32447649171691	9.672381857105e-13	1.50977144920149e-11	18.0455124489074
PHKG2	-0.297160853824228	2.14242404543713	-7.32447415329835	9.67253415190279e-13	1.50977144920149e-11	18.0454970150839
FUT11	0.275902275625057	2.29776901779441	7.32438078709504	9.6786167660024e-13	1.50977144920149e-11	18.0448807909651
CCHCR1	-0.447312133850542	2.60770144931138	-7.32309746137335	9.76260530444393e-13	1.52165747482674e-11	18.0364113836559
ABI3BP	0.47735724502006	0.745670301810379	7.32164012636801	9.85885219203267e-13	1.53543367871131e-11	18.0267950380765
CSTB	-0.80509253016537	8.12238467968663	-7.31807789985243	1.00980618258097e-12	1.57143543791285e-11	18.0032958818995
EXOSC5	-0.404747818810464	4.0076439765988	-7.3158473080832	1.02507490798072e-12	1.59392619051461e-11	17.9885858926151
TMEM80	-0.355923937458752	1.98056424448104	-7.31429353334433	1.03584477186636e-12	1.6093912803938e-11	17.9783414151603
F10	0.205461818059551	0.414981506339321	7.31344005036607	1.04180793192066e-12	1.61736954772739e-11	17.9727149060105
TGOLN2	0.385972165529057	4.53348414003792	7.31140676759395	1.05615065288236e-12	1.63833377686994e-11	17.9593128056134
SUSD1	0.302299951805038	1.61963711202994	7.31102168691604	1.05888880831718e-12	1.64127765289162e-11	17.9567749382009
TMEM169	0.123563226408147	0.208729360363273	7.30916161412118	1.07221374779801e-12	1.66061336197424e-11	17.9445176784327
SNRPA	-0.32227765611375	4.87438881420758	-7.3047867786535	1.1042076263432e-12	1.70880942491939e-11	17.9156988820993
PLEKHJ1	-0.387234152106946	3.16787696509381	-7.30352238855837	1.1136280792157e-12	1.72202346691074e-11	17.9073724286799
ZNF57	-0.308687563549243	1.77756394068463	-7.2988071756216	1.14946191835566e-12	1.77602778999098e-11	17.8763313435618
ITGA4	0.436249025101235	0.97348081198004	7.29813075248269	1.1546946953575e-12	1.78270256129106e-11	17.8718796558912
ADGRF1	-0.513891332359296	0.770580519295409	-7.29770877122792	1.15797099023714e-12	1.78634861290137e-11	17.8691026741193
ARRDC1	-0.366323450597338	3.78764541505389	-7.29736598553312	1.1606391380866e-12	1.78905148909481e-11	17.8668469592441
IGF2R	0.442666625196251	4.00083666877445	7.29701021506626	1.16341475468408e-12	1.79191562767982e-11	17.8645058879505
TLN2	0.328353418702297	1.01090534162874	7.29453452967736	1.1829110555221e-12	1.82050850388862e-11	17.8482177206611
LDLRAD3	0.420067929759436	2.30648076021756	7.29222153920345	1.20141648868293e-12	1.8475326003132e-11	17.8330039942247
PXDNL	0.165257249861974	0.26944294654491	7.28991838549813	1.2201262537161e-12	1.87482814595401e-11	17.8178588377592
RPL36	-0.504690543423802	7.31102261494611	-7.28883926583448	1.2289908970631e-12	1.88696479714169e-11	17.8107640542504
PDLIM7	0.49896225020875	4.27104913087824	7.28528865732014	1.25860781718494e-12	1.93091992691453e-11	17.7874261959183
PITHD1	-0.268646220967969	4.64771523498403	-7.28348991856741	1.27387869263962e-12	1.95281403981568e-11	17.7756067367745
OPN3	0.42996587125314	1.73364329074251	7.28314281810108	1.27684641407224e-12	1.9558282719083e-11	17.7733262210822
NDUFB4	-0.373978389755622	5.53348350736527	-7.28104148137122	1.29495875258269e-12	1.98201758918025e-11	17.7595219150842
ACE	0.325526346623156	1.12748961694012	7.26951152499978	1.39893287438548e-12	2.1394799558926e-11	17.6838354603987
SOBP	0.268342658295631	0.520375702325349	7.26731215166385	1.41967925511802e-12	2.16950984760993e-11	17.6694090506339
CD109	0.532447112159222	3.77602478747505	7.26552706314287	1.43674009041383e-12	2.19386504814559e-11	17.6577026641299
CCDC71L	0.465177345119338	2.752687884	7.26538910657211	1.43806696626736e-12	2.19417561337511e-11	17.6567980589999
CPE	0.782933900419023	3.62008279221357	7.26493963147224	1.44239841924434e-12	2.19904701163206e-11	17.6538508692116
CYP2U1	0.243293071080742	0.690892300297405	7.26482432514189	1.44351165842924e-12	2.19904701163206e-11	17.6530948340856
RAB24	-0.393669381016803	2.28295404368263	-7.26051657877793	1.48571267034102e-12	2.26157197597506e-11	17.6248569552109
TFPI	0.38521796234668	1.06747057914172	7.25940650377398	1.49678285337401e-12	2.27664868585627e-11	17.6175824526671
ZYG11A	-0.368606564713629	0.474823839620758	-7.25901031374752	1.50075346592225e-12	2.28091168789584e-11	17.6149863725578
SOX11	0.276087849616823	0.318023207419162	7.25887380191501	1.50212398568967e-12	2.28121939661891e-11	17.6140918898188
DES	2.038289848265	3.19544598052695	7.25697819056951	1.52128287882846e-12	2.30852017276766e-11	17.6016724555556
S1PR2	0.305443896165825	2.00915885963074	7.25317669277202	1.56043200662119e-12	2.36608983612669e-11	17.5767741724988
BMP4	0.437821383450068	1.26751497201198	7.2527463441946	1.56492587069191e-12	2.37106301432218e-11	17.5739562270524
SLC45A3	0.331070609871331	1.33817721666068	7.25153374341428	1.57765691949922e-12	2.38849919673022e-11	17.5660167798195
RBPMS2	0.279284179149993	0.608962973241517	7.25056514345956	1.58789938111449e-12	2.40214368033819e-11	17.5596756880647
ATP5IF1	-0.382473256570773	4.93951074048104	-7.24861033640613	1.60877017614381e-12	2.43183293653937e-11	17.5468803234805
RHOBTB3	0.546757257256763	1.72959383701198	7.24618536001638	1.63503622698115e-12	2.46962548437292e-11	17.5310113024684
HSPA13	0.41992912610264	2.82947875186427	7.24604367481004	1.63658386561022e-12	2.47005277398513e-11	17.5300842487443
TP53I11	0.577791591809775	2.77048017327744	7.24585339644779	1.6386645590672e-12	2.47128330799864e-11	17.5288392705314
POLR2H	-0.458404462130586	4.09589231437725	-7.24475704036489	1.65070401466822e-12	2.48751924432642e-11	17.52166640355
SAMD1	-0.34000830042424	4.63790584546707	-7.24182760184418	1.68330179086507e-12	2.53468650544294e-11	17.5025049749507
PRDM8	0.229586034031056	0.520030990646707	7.24048056155722	1.69850299040381e-12	2.55560580913609e-11	17.4936961026933
MRPL39	-0.323486503679709	3.96495877083034	-7.23952396265768	1.70938004186622e-12	2.56999170266722e-11	17.4874412989509
CCDC12	-0.342029382234406	2.85407631848703	-7.23739126051481	1.73387736415433e-12	2.60481730168723e-11	17.4734988517862
SOX17	0.215874095179926	0.567136153612774	7.23667172650839	1.74221998126727e-12	2.61407672165808e-11	17.4687956798586
SLC15A4	0.223033701745464	2.54671137594411	7.23662889664875	1.74271781443872e-12	2.61407672165808e-11	17.4685157381151
TMED10	0.310743471232116	5.96986718344311	7.23573366532938	1.75315563923884e-12	2.62771524438485e-11	17.4626646924087
BICD1	0.282787105151458	1.14569834778842	7.23233193141641	1.79338161090428e-12	2.68594653841723e-11	17.440437011855
SVEP1	0.293646119882569	0.81220160555489	7.22841976006791	1.84076716065823e-12	2.75480326801955e-11	17.4148844853135
RPL6	-0.317092707133493	7.02556488999401	-7.22131898856538	1.92994168695808e-12	2.88604602957821e-11	17.3685340831541
TBC1D1	0.371985084875025	2.44194714715968	7.22009423971646	1.94574661425416e-12	2.90745458120763e-11	17.3605432471267
GJA5	0.417875133384008	1.05338857832934	7.21978834327149	1.94971392656564e-12	2.91115542705098e-11	17.3585476066384
TMEM176A	0.615497042728276	2.41815495933733	7.21396476944055	2.02677863759318e-12	3.02391037373527e-11	17.3205682134083
SACS	0.331975212958149	1.30091672259681	7.21352771674599	2.0326816773353e-12	3.0304025311724e-11	17.3177189046128
AQP1	0.590315022128277	4.11766245222755	7.21165304534808	2.05819433602726e-12	3.06609728318935e-11	17.3054988132773
RECQL5	-0.266161473540146	1.99473828257485	-7.21062234441624	2.07235523296579e-12	3.08483976370593e-11	17.2987812611673
FAM160B1	0.263472906011601	2.05020985866467	7.20971049302681	2.08496312695282e-12	3.1012437067318e-11	17.2928389552201
GTDC1	0.186228040677912	1.06709398461078	7.20882116662004	2.09733225344011e-12	3.11726780134592e-11	17.2870440258838
MYOG	0.977594623717874	1.12594547984431	7.20532251924017	2.14669743617199e-12	3.18821299836038e-11	17.2642521572069
HTR2A	0.0471614103234982	0.0501196457924152	7.20503170411707	2.15085185983236e-12	3.19195568560227e-11	17.2623580518176
ANKRD1	1.14979205023763	1.45014776575649	7.20309732538043	2.178687304875e-12	3.23080964800369e-11	17.2497608448628
RAD9A	-0.362729737294515	2.41203232406188	-7.20165388140282	2.19968886451714e-12	3.2594782643414e-11	17.240362527844
HTR7	0.665931281480727	1.70833914781238	7.20026506408794	2.22008357208967e-12	3.28720486451185e-11	17.2313213293991
TRIM74	-0.100448011471109	0.123281558838323	-7.19907259643654	2.23774324205153e-12	3.31084284221714e-11	17.2235594957654
C12orf29	-0.253084620712669	2.00972408839721	-7.1958748654516	2.2857845721203e-12	3.37936205098482e-11	17.2027504485641
ITGB6	0.858353890500392	4.0643385276507	7.19498956567127	2.2992633157312e-12	3.39671804510063e-11	17.1969907380921
ARF4	0.322088389990308	5.85456235623353	7.19290808927497	2.33126270972921e-12	3.44138780960027e-11	17.1834510357231
C1QTNF3	0.497358904145315	0.768627688197605	7.19275839254847	2.33358087213597e-12	3.44220803873228e-11	17.1824774027642
GLS	0.433706460833845	3.09986924300599	7.19250901538369	2.33744769474186e-12	3.44530969647612e-11	17.180855481126
NDUFS7	-0.34294141195409	2.74101191966667	-7.19236693747026	2.33965356145471e-12	3.44596033598872e-11	17.1799314424212
GNG2	0.408324761448993	1.34379752010579	7.19152252810171	2.35280596877251e-12	3.46272046496814e-11	17.1744399238044
ANK2	0.207434672865974	0.319423994972056	7.18933239456801	2.38725911120072e-12	3.51078090675828e-11	17.1601990830047
HECW1	0.13267786909064	0.212849032984032	7.18615673488684	2.43809881630504e-12	3.58284950206451e-11	17.1395563395615
PTPN14	0.377157720117755	2.25659887935928	7.18576435206752	2.44445400552872e-12	3.58948772390796e-11	17.137006247182
NMRAL1	-0.324211196896218	3.69663379094611	-7.1847584526526	2.46082048252467e-12	3.61080571177361e-11	17.1304694324786
SPATS2L	0.342933600991438	3.58310628996208	7.18251109383818	2.49777654458184e-12	3.66228047415039e-11	17.1158677066797
LAMC3	0.398722677479618	0.830420333816367	7.1787640021911	2.56061214075473e-12	3.75159453180344e-11	17.0915300426547
SERPINE2	0.86278559338856	3.38195342362076	7.17738589876638	2.58411073012096e-12	3.78318459964485e-11	17.0825817439627
FAM20A	0.534951353871874	1.67367788169661	7.17627046417661	2.60328566539117e-12	3.80840217566214e-11	17.0753400280634
MRPL22	-0.282534519423574	2.18068960809182	-7.1752738547745	2.62053627310214e-12	3.83076896809018e-11	17.0688705322794
CACNA1G	0.130483838905044	0.162534141768463	7.16898977731905	2.73192822399803e-12	3.99061766751544e-11	17.0280942233769
NDUFC1	-0.321560920145345	4.12502559730339	-7.16820470405884	2.74616768266793e-12	4.00841964443233e-11	17.0230020569828
PDIA4	0.388670130746664	6.29278565396208	7.16701127320129	2.76795377473389e-12	4.03720218226683e-11	17.0152620572322
MBNL2	0.457460970173753	3.54171706254491	7.16573204490967	2.79149488220801e-12	4.06849963056137e-11	17.0069667812118
RBM24	0.529413249182118	0.648828297772455	7.1654451254336	2.79680191947435e-12	4.0731947417848e-11	17.0051063901879
OR51E1	0.122634875314869	0.27314030293014	7.16225717950035	2.85643993911005e-12	4.15695022435315e-11	16.9844397664635
RPL36A	-0.507410395281311	3.95177462562475	-7.16038947609352	2.89195894467899e-12	4.20550693891144e-11	16.972335405249
ITGA8	0.23590788130216	0.511663804740519	7.15981001459573	2.90306687590119e-12	4.21851905404392e-11	16.9685805067277
PDE4A	0.370561279485505	1.7082154110519	7.15860981166664	2.92620769085712e-12	4.2489841042706e-11	16.9608040025859
ARL15	0.389222209547452	2.45883642250898	7.1560901014646	2.97538144926692e-12	4.31705768433431e-11	16.9444814324021
TRAM1	0.342037068692829	5.48635169024351	7.15598196806254	2.97750983143795e-12	4.31705768433431e-11	16.9437810536434
HYOU1	0.456390404190695	4.54179245031737	7.15430746982997	3.01066063845964e-12	4.36188444132913e-11	16.932936447359
FMN1	0.167188635070699	0.430857028499002	7.15090163658144	3.07921148585939e-12	4.45789476047694e-11	16.9108855113551
SNX29	0.356175855588295	2.12910449112774	7.14992587824148	3.09913238132666e-12	4.48341151165256e-11	16.9045695759701
PLA2G15	0.303798509394433	2.60003557807385	7.14695201115113	3.16063138921168e-12	4.56899563518166e-11	16.8853245125086
TM6SF1	0.219966773798945	0.52413253101996	7.14416164960609	3.21942619377885e-12	4.65054686127966e-11	16.8672729107712
CIAO3	-0.281140825901871	2.01321432656287	-7.14381682146955	3.22676622174397e-12	4.6577046792801e-11	16.865042522841
UQCRFS1	-0.332903794507589	4.19222128053693	-7.13918429637013	3.32698472460775e-12	4.79881917810853e-11	16.8350873166385
OLFM2	0.719843991061507	3.33250236143912	7.13886576235951	3.33398717411632e-12	4.80537044357872e-11	16.8330281676942
LRRC45	-0.404793243097538	2.68682369523353	-7.13642645044829	3.38809412720718e-12	4.87975503719441e-11	16.817261824386
SMOC2	0.639972977794939	1.56089882805788	7.13105274754792	3.51035448687899e-12	5.05211666387226e-11	16.7825447059745
CHRNG	0.430690730907417	0.41999489239521	7.12908502583365	3.5562000305384e-12	5.11432890989801e-11	16.7698374542753
TEAD1	0.434476710631412	2.73434681725749	7.12743499742922	3.59509719016078e-12	5.16646417393967e-11	16.7591840206393
RMI2	-0.560259027595049	2.97508777790818	-7.1267708380906	3.61087166562498e-12	5.18531791394528e-11	16.7548964328263
NDUFB3	-0.355994034685355	4.85490902160279	-7.12490037098489	3.65566389895717e-12	5.24578368454324e-11	16.7428230800238
PPP3CA	0.334837216415982	3.59285532904391	7.12416913331476	3.67332308085701e-12	5.26725402122888e-11	16.7381038432828
APBB1	0.416305028845478	1.28724123231936	7.12358374749661	3.68752041694258e-12	5.28373248297054e-11	16.7343261847197
VEGFC	0.860965337395688	2.82771998034731	7.12192480974937	3.72804835427317e-12	5.33788741634568e-11	16.7236219693226
MYO5A	0.483889711416734	2.70721892083034	7.12085387586273	3.75444364686639e-12	5.37174244859345e-11	16.716712899559
C21orf58	-0.333119729909137	1.01560960468663	-7.11978436393949	3.78098728094565e-12	5.40575999977075e-11	16.7098138486815
DLG3	-0.419545725515448	2.39919909871657	-7.11895906665147	3.80159594862723e-12	5.43124863765104e-11	16.7044907191914
CTNNB1	0.395508412943143	5.58633560540918	7.11837428142332	3.81626556526034e-12	5.44822123461509e-11	16.7007191858897
GRK5	0.333034127540774	1.68462395071457	7.11657244767451	3.86181630180151e-12	5.50871058813291e-11	16.6890999673999
MAGED2	0.374236693977647	5.10121100761277	7.11647569611734	3.86427726868515e-12	5.50871058813291e-11	16.6884761277982
SURF2	-0.443784412166555	4.49996505380239	-7.11551750920829	3.88873307024125e-12	5.53953004097824e-11	16.6822982549435
UBALD2	-0.390562648750025	5.4078084216008	-7.11479330528822	3.90731784960778e-12	5.56194734714577e-11	16.6776294283375
PDZD8	0.311369971142123	2.26592672075848	7.11033317169091	4.02371590131113e-12	5.72346478897352e-11	16.6488842038789
MYO1B	0.582152086370207	4.51840453994411	7.10997361534847	4.03324655067885e-12	5.73284607967670e-11	16.6465675306698
KIAA0040	0.426158568353694	3.09285713669461	7.1088419714014	4.06338779565249e-12	5.77038006594271e-11	16.6392768096165
TM7SF2	-0.65149473471124	2.38501453282635	-7.10876065365833	4.06556219699804e-12	5.77038006594271e-11	16.6387529489682
AOX1	0.344491742266696	0.634814095229541	7.10844857101187	4.07391777887199e-12	5.77804024846551e-11	16.6367425128485
GLIPR2	0.490849944880142	2.85411491097206	7.10670576236256	4.1208904576803e-12	5.84042022050045e-11	16.6255166647564
RAB11FIP2	0.228997244918209	1.43315028802395	7.10553451126049	4.15275714942316e-12	5.88131596288864e-11	16.6179736173394
POLE2	-0.36385417324698	1.84135224348104	-7.10295952762431	4.22367011592909e-12	5.97741140319529e-11	16.6013938704405
ABHD17C	-0.455298244004713	3.89697429398403	-7.09922359853881	4.3286761363465e-12	6.12158182062615e-11	16.5773477718686
CSDC2	0.318378222726768	0.39612901349501	7.09504573503139	4.44914557047749e-12	6.28739601964004e-11	16.5504694159362
PTTG1	-0.520068626896041	4.76957834619561	-7.09469280074166	4.45947220636009e-12	6.29743255171457e-11	16.5481993987618
SHMT1	-0.39288528043379	2.43296050760479	-7.0935244583618	4.49382559208279e-12	6.34135937957926e-11	16.5406854641888
DCXR	-0.465621860095058	4.42818523791816	-7.08932058157992	4.61960054057625e-12	6.51413707996059e-11	16.5136575219007
EIF3K	-0.380648869902541	5.84526117343912	-7.08678175335201	4.69722885826874e-12	6.61882248210595e-11	16.4973409958328
NLGN2	0.452201084338061	2.54442668621956	7.08662321767731	4.70211863329403e-12	6.6209356098221e-11	16.4963222780248
ZNHIT3	-0.238463406951404	2.14869409561677	-7.0860745620406	4.71907968585232e-12	6.64003071071295e-11	16.4927968728234
PLEKHO2	0.38047869165521	3.34179100300399	7.08348989061631	4.7997944112971e-12	6.74873901026871e-11	16.4761919787086
COMTD1	-0.507899635513851	3.60971390097206	-7.08110531319663	4.87546347529395e-12	6.850201559172e-11	16.4608769516243
NHP2	-0.324504680650854	4.88695884288822	-7.07989703372827	4.91425191787664e-12	6.8997368767887e-11	16.4531183449255
MISP3	-0.434397093341255	1.10525869286627	-7.07955618172633	4.92524877936361e-12	6.91020895552954e-11	16.4509298609311
PTGES2	-0.335091643814931	4.32961451671457	-7.07866191991201	4.95421536130088e-12	6.945859727653e-11	16.4451885474554
MRPL57	-0.319329698573816	3.9019864961477	-7.07687945505186	5.01245280187228e-12	7.02246794982537e-11	16.4337465865853
TGFB1	0.384501215000905	5.4076954025489	7.07483499116435	5.08007940278475e-12	7.11211116389866e-11	16.4206257063156
ACYP1	-0.406434138665725	2.14236561345309	-7.07328240827111	5.13203410519099e-12	7.17970100819342e-11	16.4106636703853
EDF1	-0.426149595753269	7.4697333002016	-7.07286792163936	5.1459923550741e-12	7.19407521078004e-11	16.4080044490693
APLN	0.564342957715945	1.96362394911577	7.07135473948257	5.19726784451644e-12	7.26056087291889e-11	16.3982974096433
MAML2	0.413938991043324	1.73921677106986	7.07010132377093	5.24012100459266e-12	7.31519393993528e-11	16.3902580533727
ALG1L	-0.69365056262507	3.55127449501796	-7.06107517543172	5.55914373834142e-12	7.75500551498628e-11	16.3323991217129
CCL11	0.661968086352353	1.45772811524751	7.06033083366192	5.58628842907708e-12	7.78730999428089e-11	16.3276304798565
MITF	0.300082323376885	0.750509419217565	7.05983743247899	5.60435357563906e-12	7.80692049445299e-11	16.3244697209766
FBL	-0.465327758557121	6.11431198528543	-7.05960131781643	5.61301886634637e-12	7.81341827938307e-11	16.322957219578
CCBE1	0.332742764107394	0.455221684147705	7.05874664557433	5.64449517871621e-12	7.85163752423986e-11	16.3174827129886
INO80C	-0.318924395742092	2.24511378074052	-7.05390067487807	5.82627372611146e-12	8.09872781999692e-11	16.2864526477913
WIPI1	0.464756702330943	3.02381129542116	7.05093912969853	5.94018539822579e-12	8.25119636040894e-11	16.2674976544672
IL6ST	0.432579336220479	3.31928250742914	7.05034748261599	5.9632032518325e-12	8.27728212567795e-11	16.263711673173
ITGB3BP	-0.306304388723482	1.57287904539122	-7.04353084611178	6.23481019261716e-12	8.64814226291287e-11	16.2201104093207
JAZF1	0.396395670826915	1.74620580761677	7.04295875310317	6.25815050505251e-12	8.67435623588896e-11	16.2164527002434
NDUFB7	-0.452462194368521	6.82245225098004	-7.04144416633188	6.32035826539083e-12	8.75436857610517e-11	16.2067702783292
RPS19	-0.464048414680851	7.67357929667066	-7.03904541886555	6.42012641305683e-12	8.88625576520197e-11	16.1914390992712
LTBP3	0.518793994704128	2.69506934837924	7.0367660487465	6.51636308458944e-12	9.00174316059525e-11	16.1768748635604
HEBP2	-0.313299188361027	2.87606998819561	-7.03675724139355	6.51673767373004e-12	9.00174316059525e-11	16.1768185956968
RPS21	-0.477435340408647	8.22988469920958	-7.03674187907357	6.51739110552058e-12	9.00174316059525e-11	16.1767204500093
FGF16	0.0942803042633374	0.0827614795149701	7.03212807765587	6.71658033449263e-12	9.27030487156473e-11	16.1472520683738
APBA2	0.412443992186224	1.05971886782036	7.03177245032856	6.73217968705392e-12	9.28527325481378e-11	16.1449813313974
MAP4K4	0.364801122964988	4.10073681515569	7.03155188760039	6.74187240855592e-12	9.29207961461518e-11	16.1435730506104
DEPP1	0.71541514099123	3.44871118320559	7.03095141385536	6.76833003787167e-12	9.32196654722381e-11	16.1397392424284
AC005747.1	0.489178687983714	1.61425994092814	7.02962891704208	6.82696134069218e-12	9.39609266974759e-11	16.131296523481
GPR173	0.198767804271095	0.342119098708583	7.02936266600278	6.8388254868142e-12	9.40579308151277e-11	16.1295969544792
MIS18A	-0.392097490664757	3.15220171692216	-7.02608714845111	6.98645125909485e-12	9.60206847924859e-11	16.1086925519353
TXNDC15	0.291721394232312	2.71615423939721	7.02568686701766	7.00470512043378e-12	9.62038614641855e-11	16.106138497251
CRTAP	0.322671421852724	4.09711872676048	7.02323401711466	7.11758949511819e-12	9.76855395921702e-11	16.0904903313567
ISY1	-0.309194125462379	2.92199566640519	-7.01867969675295	7.33194900505248e-12	1.00541802231192e-10	16.0614475337239
NOTCH4	0.336938747011107	1.14769488525948	7.0185949071035	7.33599939474906e-12	1.00541802231192e-10	16.0609069784973
COASY	-0.242421513204993	4.64034683831936	-7.01759312247288	7.38402131300707e-12	1.01128987547705e-10	16.0545207561848
ZNF692	-0.458086485536028	2.25001170818563	-7.01741353044128	7.39266290218679e-12	1.01176388563215e-10	16.053375963723
PIH1D1	-0.327360474169495	4.08958459023952	-7.01320256351023	7.59815880520116e-12	1.03915995424075e-10	16.0265404379451
NETO1	0.127306631995042	0.118147452798403	7.00921242553439	7.79805358326159e-12	1.06575217971378e-10	16.0011243944032
MYH3	0.783514582388422	1.23834291633134	7.00791491024106	7.86416230152588e-12	1.07403559264895e-10	15.9928621476021
PDHA1	-0.310265605751634	3.93772739531537	-7.00663190537078	7.93007321348093e-12	1.0822804322801e-10	15.9846935333516
THOC3	-0.42021759258195	2.67546980424152	-7.00467746772371	8.0315219186925e-12	1.0953604963133e-10	15.972252410347
RDH8	0.0686782676386875	0.0724519464670659	7.00438266120076	8.04693469524705e-12	1.09669668247156e-10	15.9703760439502
EVI5	0.21377016185857	1.57436413179441	7.00421681215494	8.05561821984798e-12	1.09711453161528e-10	15.9693204866405
CENPS	-0.313754022540013	1.35406884489222	-7.00331911365318	8.10277998843779e-12	1.10276859354836e-10	15.9636073806037
OSMR	0.50968782847508	3.94887119078443	7.00290457784384	8.12464965310535e-12	1.10475190929506e-10	15.9609694069666
DTX2	-0.393121488161161	3.49384547066267	-7.00282856555833	8.12866612215568e-12	1.10475190929506e-10	15.9604857029346
OXSM	-0.234744968701571	1.89515514122156	-6.99496717125452	8.55477069143454e-12	1.16185446177828e-10	15.9104830050583
PCSK1	0.241317875243565	0.48919455149501	6.99223588162629	8.70789062727912e-12	1.18182838047784e-10	15.8931213255974
GJA4	0.475422062453984	1.9551948642515	6.99122728793652	8.76511206060495e-12	1.18876832321955e-10	15.8867115198203
SYNE3	0.196895375119651	0.572137726409182	6.99098236574979	8.77906311186824e-12	1.18932157623642e-10	15.8851551070587
ZNF532	0.388054037573369	2.53735412221557	6.99092576211934	8.78229042318755e-12	1.18932157623642e-10	15.884795413011
ZSCAN16	-0.382893420247724	1.22337193381836	-6.99083512712575	8.78746049415847e-12	1.18932157623642e-10	15.8842194678719
TSFM	-0.263924616302084	3.28935651212974	-6.9905621271753	8.8030512463631e-12	1.19060658477473e-10	15.8824847114578
FAM136A	-0.294545167881217	3.79454457892216	-6.98980473347023	8.84644769785077e-12	1.19564791376488e-10	15.8776722048234
KDF1	-0.343923856548677	3.81394830189421	-6.98883538143747	8.90229556897092e-12	1.20236398659753e-10	15.8715135321456
FAM49A	0.375207182902998	1.47333531849501	6.98846293895327	8.92384533420546e-12	1.20444159901197e-10	15.8691474458761
IGF1R	0.447773621520731	3.27911833930739	6.98418939621601	9.17481399935219e-12	1.23745937436014e-10	15.842005509546
PRDX2	-0.600384137755523	5.90091702997206	-6.97950161575807	9.45808915940856e-12	1.273981109203e-10	15.8122483714615
C20orf194	0.32212071801164	1.65628503460878	6.97949261720042	9.45864110775397e-12	1.273981109203e-10	15.8121912661162
ZNF660	0.0649094794982401	0.119078071459082	6.97873457778413	9.50525110915419e-12	1.27937666548437e-10	15.8073809231964
PHACTR1	0.161997540824746	0.40111497906986	6.975087215154	9.73269299279033e-12	1.30908742526994e-10	15.7842416061492
ARHGAP27	-0.345782864186906	2.40051159032535	-6.97487859987605	9.74586225992729e-12	1.30995657217054e-10	15.7829184257448
THOC7	-0.294485379600388	4.42421208528343	-6.97130590029879	9.97413300667969e-12	1.33891358082652e-10	15.7602629767248
GDPD3	-0.662415868805772	1.93011788447505	-6.97129234515768	9.97500901230203e-12	1.33891358082652e-10	15.7601770380987
ZFP92	0.218793843446412	0.495088268774451	6.97105010428745	9.99067666474672e-12	1.34009557185785e-10	15.7586412714505
ELOVL5	0.453022017244704	4.21977453843912	6.96995734543134	1.00616552126484e-11	1.34868995403585e-10	15.7517139082038
ZFYVE19	-0.299030632453452	2.7263424431996	-6.96933828569607	1.01020849464822e-11	1.35318051443619e-10	15.7477898780121
SLC25A23	-0.593311325198496	3.04929686372655	-6.96718687323975	1.02438352473855e-11	1.37122756944097e-10	15.7341549614048
BLOC1S1	-0.391847625093909	3.83274090564271	-6.96506141943216	1.03857937846014e-11	1.38927775762511e-10	15.7206879609746
RUBCNL	0.26925227210018	0.609626571345309	6.95943607313761	1.07709035684647e-11	1.43980661664693e-10	15.6850617438915
UACA	0.285199681716998	2.35815431044511	6.95719797256124	1.09279949296071e-11	1.45980670981688e-10	15.6708940797242
ROR2	0.606771048814086	1.70586690179042	6.95659804368986	1.097048487493e-11	1.46448099526577e-10	15.6670970364419
RCCD1	-0.325540388223215	1.92045877244112	-6.9551812086125	1.10714775846016e-11	1.47624354920124e-10	15.658130735958
GMNN	-0.426730886914221	3.28586568814571	-6.95514994511375	1.10737163316939e-11	1.47624354920124e-10	15.657932904947
CCDC125	-0.230261190039124	0.973819818367265	-6.95385291094369	1.1166988654069e-11	1.48766226748954e-10	15.6497261005215
PRKAB2	0.353526828419	2.52809645736527	6.95324319193179	1.12111010605622e-11	1.49252081603803e-10	15.6458686229473
HSPB7	1.07292827888342	1.40309644203194	6.9525984474319	1.12579337612241e-11	1.49773464820645e-10	15.6417898542241
UMPS	-0.310582981225199	3.00760629005389	-6.95247899021869	1.1266631929162e-11	1.49787148792739e-10	15.6410341807594
ATP5F1D	-0.456824647366363	4.86366427708184	-6.95231976260483	1.12782362094613e-11	1.498394239257e-10	15.6400269406368
ATP5MPL	-0.392741620815843	4.12775696445509	-6.95174469511782	1.13202441782217e-11	1.50295288103786e-10	15.6363893437454
FAM3B	-0.854480743697317	1.07463148445509	-6.94901679725771	1.15216172322768e-11	1.52864935153781e-10	15.6191373638864
DENND5A	0.400824826335006	2.5675795118004	6.948774840888	1.15396474156187e-11	1.53000213188753e-10	15.6176074340253
TXNDC5	0.365236928649132	1.4298267380978	6.94783883160766	1.16096586790579e-11	1.53824039350068e-10	15.6116893065508
ATP5MC2	-0.29763678603355	5.46749289304391	-6.94731530378698	1.16489991214568e-11	1.54240645994612e-10	15.6083794712933
ABCA1	0.503386325732031	2.48882804915369	6.94464188654365	1.18519439058795e-11	1.56821452900967e-10	15.5914808570636
TUFM	-0.26315127654856	6.58024597156088	-6.94188852206576	1.20645881720894e-11	1.59527018957959e-10	15.5740824956342
CYSRT1	-1.04816730093447	3.5797746730519	-6.93414846798525	1.26826404551647e-11	1.67504057439858e-10	15.5252039496424
MCRIP2	-0.451126837154728	1.96187269183433	-6.93411935253876	1.26850230902996e-11	1.67504057439858e-10	15.5250201700005
LTA4H	-0.316079615722797	3.72503158281637	-6.93389029187212	1.27037833991935e-11	1.67638439044763e-10	15.5235743380874
ALDH3A1	-1.43134566524518	4.05584548276048	-6.9322926793358	1.28353897028785e-11	1.6926074334721e-10	15.5134912951565
MAGIX	-0.206607357207017	0.555950508784431	-6.931830313548	1.28737272216689e-11	1.69651749419159e-10	15.5105735141721
ACAD9	-0.26391400551448	3.82509732966866	-6.93055252431373	1.29802623692495e-11	1.70940339899827e-10	15.5025107991782
RPP25L	-0.442439650626565	4.26144374420559	-6.93027237766431	1.30037349824631e-11	1.7113405943902e-10	15.5007432671227
ZNF823	-0.255284260559255	1.49103142700998	-6.92709944862072	1.32725128903797e-11	1.74553654376509e-10	15.4807283838435
PCP2	-0.343432747063174	0.539116680167665	-6.92171076076884	1.37415454138983e-11	1.80600526200157e-10	15.4467537706619
IL6	0.813027432968298	1.88572537159082	6.92060759927478	1.3839553583971e-11	1.8176629555814e-10	15.439801242806
COMMD4	-0.354856357255263	3.059829211	-6.91957963717865	1.39314986973038e-11	1.82850920402113e-10	15.4333234714063
RAB5IF	-0.345615460577227	4.43423923055489	-6.91811371275728	1.40636557680014e-11	1.84361943147255e-10	15.4240872237233
TACSTD2	-0.64050132585202	7.98617088824551	-6.91809330649922	1.40655041110809e-11	1.84361943147255e-10	15.4239586628241
ELMO1	0.39253644901165	1.29234013006986	6.91592140174563	1.4263599695133e-11	1.86833066429207e-10	15.4102772937987
ASPHD2	0.332747844359408	1.6915952007525	6.9130092063277	1.4533522410693e-11	1.90125498244314e-10	15.3919382092472
IL31RA	0.323205792344895	0.731356812207585	6.9129995310836	1.45344274899519e-11	1.90125498244314e-10	15.3918772915631
ANKH	0.484007400364475	2.93579065112375	6.91258391168114	1.45733592911886e-11	1.90507166637826e-10	15.3892605173633
TCTN3	0.249068982624762	3.57281933782635	6.91203273733557	1.46251467987697e-11	1.91056265538443e-10	15.3857904781583
EMC3	-0.248966425266433	3.56033235871457	-6.90794200688769	1.50151965292397e-11	1.96020580358323e-10	15.3600435190263
PHLPP2	0.151910516823885	0.636453224772455	6.90744345644911	1.50634261687016e-11	1.96518846409313e-10	15.3569065141668
TSPO	-0.379179856754469	7.00494240291417	-6.90666705183361	1.51388385195562e-11	1.97370838642812e-10	15.3520215528445
RPL35A	-0.416101537353672	7.37400432093014	-6.9049269906081	1.5309200530066e-11	1.994587634104e-10	15.3410751287578
DOCK11	0.383509362877282	1.69231778258283	6.90420246382587	1.53806898829236e-11	2.00256582275665e-10	15.3365179272377
DHRS4L2	-0.405598750229954	2.72950966146108	-6.90148849190169	1.56514050459333e-11	2.03645530011377e-10	15.3194508210323
RNASEH2A	-0.464793586140177	4.31547823127545	-6.90072956211495	1.57279410324672e-11	2.04505118751055e-10	15.3146791997408
LAMB3	0.702696126845113	7.38959139311178	6.90005516982942	1.57962600353741e-11	2.05256792076418e-10	15.3104394547255
ELN	0.823170812441336	1.85713581536727	6.89958959675036	1.58435946954708e-11	2.05734976331479e-10	15.30751270629
RPL32	-0.418805206686657	7.07121762971657	-6.8985768649276	1.59470404588259e-11	2.06940664558717e-10	15.3011468975147
TAZ	-0.318334642775156	2.49176870343912	-6.89802506919662	1.60036826887967e-11	2.0753779741846e-10	15.2976787559304
CEP85L	0.149010163339322	0.447167495159681	6.89449890215114	1.63703410337511e-11	2.12151798532953e-10	15.2755215302861
CDH15	0.301638020693276	0.368080643295409	6.89404214446934	1.64184352080718e-11	2.12633978523635e-10	15.2726521057604
RPL11	-0.368827430216683	8.277507968501	-6.89343384207978	1.64827017821519e-11	2.13324828234212e-10	15.268830896952
PLN	0.503165388707091	0.692695008267465	6.89251044145933	1.658073066757e-11	2.14451437044796e-10	15.2630308491792
FAM83E	-0.746294732073858	1.85661503169062	-6.89183741407809	1.66525403053604e-11	2.15237665230767e-10	15.2588038456242
PIEZO2	0.206543546177066	0.337084455794411	6.89094496964808	1.67482322128851e-11	2.16331332749765e-10	15.2531993009806
C3AR1	0.583268843912381	2.18561522513972	6.88954515977701	1.68994150841545e-11	2.1813983912329e-10	15.2444097123427
SSNA1	-0.367385923817335	5.58080637381437	-6.88832240726839	1.70325715341424e-11	2.19713422762088e-10	15.2367330966835
MTMR2	0.30050648523961	2.8789636848982	6.88791692144774	1.70769556164725e-11	2.20140556560864e-10	15.2341876470014
DIO3	0.339460876716487	0.51436272591018	6.88495678889013	1.74044284206248e-11	2.24214041592878e-10	15.2156090738353
SUGP1	-0.220032236817099	2.59397564397405	-6.88315777857533	1.76064538208185e-11	2.26667134555429e-10	15.2043212332698
NTNG2	0.102674941351739	0.22315575294012	6.88172191293141	1.7769349909424e-11	2.28613572945356e-10	15.1953136827063
ITFG1	0.282942050367886	2.78905989627944	6.88063812739325	1.78932826070155e-11	2.30056490661628e-10	15.1885158484922
FGFRL1	0.39606168122346	2.23828749053693	6.88016064399609	1.79481526585261e-11	2.3061014567172e-10	15.1855212073853
RFX8	0.163027398533319	0.274159027247505	6.87973749372795	1.7996917105558e-11	2.31084675260715e-10	15.1828674718508
ST6GAL2	0.351767067672303	0.407094650263473	6.879518096167	1.80222519963168e-11	2.31257937902803e-10	15.1814915997747
PODXL	0.546950368465932	2.77891482037725	6.87854105073587	1.81355021024908e-11	2.3255834278506e-10	15.1753648546685
CD163L1	0.312015489751358	0.74785946961477	6.87724830009362	1.82864205936801e-11	2.34339759970192e-10	15.1672595265073
APEX2	-0.276486461350236	3.95692038008184	-6.87577885973742	1.84594643652047e-11	2.36402189542589e-10	15.1580479126088
NDUFA1	-0.409175584713165	6.27117790038124	-6.87530869222399	1.85151709294852e-11	2.36960215106714e-10	15.155100874464
MRPL12	-0.45796382894532	4.86017683886627	-6.8673034535219	1.94893834206458e-11	2.49265002099026e-10	15.1049491250336
HIBCH	-0.319261340854898	2.04909182260679	-6.86612165723702	1.96374048125319e-11	2.50993793186353e-10	15.0975494217096
PMF1	-0.305525542802638	3.29930527102994	-6.86521682639445	1.97514816668639e-11	2.52286747517235e-10	15.0918846225927
SLC25A41	-0.171575363490498	0.217579466830339	-6.86480711185585	1.98033503838916e-11	2.52783943135558e-10	15.0893197599681
MCAT	-0.293774950973476	2.86769687248902	-6.86397459718846	1.99091567969611e-11	2.53968538370118e-10	15.0841085072946
IQGAP2	0.379843923321361	0.935626869097804	6.85851785758883	2.06165426413842e-11	2.62820546857854e-10	15.049964155502
CYP26B1	0.675695481138815	2.26139213935329	6.85759923217314	2.07380319801338e-11	2.64196845774307e-10	15.0442182675078
PAXX	-0.494862480517925	4.22647815071856	-6.85467839986445	2.11290057597305e-11	2.69002270200481e-10	15.0259530550786
SLC1A3	0.542610425560208	2.10408991508782	6.85413612664437	2.12023853094306e-11	2.69626189250373e-10	15.0225626975757
PINX1	-0.264535524048271	1.4086969412475	-6.85411223906859	2.12056234863581e-11	2.69626189250373e-10	15.0224133546779
PREX2	0.152283464333739	0.326952895005988	6.85334644840868	2.13096910657147e-11	2.70773107686017e-10	15.0176259310554
RNF152	0.512211340410846	2.11173874825549	6.84986365415898	2.17893494324371e-11	2.76687902740895e-10	14.9958584488872
D2HGDH	-0.36319941450437	1.93715351538922	-6.84885058263515	2.19308514789717e-11	2.78303787774085e-10	14.9895284659484
PSTK	-0.135565744348607	0.502341376714571	-6.84816648816777	2.20269132225619e-11	2.79341308595217e-10	14.9852544713349
MIEN1	-0.448044312651599	4.16945131201796	-6.84174248077632	2.29493787822283e-11	2.90850984826034e-10	14.9451366541576
FBXO32	0.628850951491805	3.05353116750898	6.83945703040531	2.32866252525792e-11	2.9493371672041e-10	14.9308715740068
CEP112	0.222260945860577	0.607981940626746	6.83744754824838	2.3587166138111e-11	2.98546568164166e-10	14.9183322637306
LPL	0.515760860130354	1.09608677597605	6.83642700429016	2.37412550652186e-11	3.0030227423816e-10	14.9119651660445
PABPN1	-0.345709582458665	4.2878241676008	-6.83045633961439	2.46627548374384e-11	3.11751222761508e-10	14.8747304118757
FH	-0.264423523951406	5.05178124377844	-6.83035744576886	2.46783097997589e-11	3.11751222761508e-10	14.8741139087981
SMURF2	0.28649433910578	2.20777705772255	6.83017938599415	2.47063410195478e-11	3.11903581197006e-10	14.8730039048894
SAC3D1	-0.433239772139081	3.22686448089421	-6.82976083354205	2.47723551826158e-11	3.12534946199281e-10	14.8703947920464
SLC45A1	0.171449662896202	0.335995872944112	6.82945809883374	2.48202104524702e-11	3.1293654624709e-10	14.8685077299772
CTIF	0.279600293107197	2.14259565925948	6.8283218150041	2.50006413940036e-11	3.15008081564446e-10	14.8614254534262
RPS15A	-0.362368942658136	5.82342125992216	-6.82431497914992	2.56472250506886e-11	3.22946682940006e-10	14.8364592761714
UGGT2	0.237973070677103	1.32292794749701	6.82412014964116	2.56790798295031e-11	3.23139451720487e-10	14.8352456234231
FBXO25	-0.277566109343153	1.5956750227984	-6.82339365544026	2.57982050564201e-11	3.24429455732057e-10	14.8307203215057
ALDH1L2	0.48879883155799	1.38012297878842	6.82241530398607	2.59594856853533e-11	3.2624759036998e-10	14.8246268423469
DNAJC18	0.191353520067068	0.853864616606786	6.82153133475419	2.61060584793225e-11	3.27878663730655e-10	14.8191218280793
ZNF366	0.211373404633391	0.420893190461078	6.82105151142505	2.61859588951475e-11	3.28670807983439e-10	14.8161339238586
RPL41	-0.339870922041199	7.43334964120359	-6.82088623279595	2.62135367288367e-11	3.28805634113154e-10	14.8151047589036
SFXN4	-0.329768759560982	3.4335903571996	-6.81902284605588	2.65264349509293e-11	3.32516864307862e-10	14.8035031627978
CSKMT	-0.248413416657944	1.03250460223553	-6.81842798615581	2.66270932667347e-11	3.33564548748768e-10	14.7998000704982
EPB41L2	0.476812133574534	2.03026103288024	6.81800185695292	2.66994305135056e-11	3.34256332005618e-10	14.7971475168175
RBM8A	-0.266421438952634	4.3671765630479	-6.817199161955	2.68362157969814e-11	3.35753551899453e-10	14.7921513033045
REEP3	0.349096225756358	3.59609563597605	6.81657963133825	2.6942258690504e-11	3.36864476456813e-10	14.7882954931421
ASAP2	0.457464895563	2.01909263439122	6.81490322348227	2.72312705869502e-11	3.40184061111719e-10	14.7778633891883
SPC24	-0.46520780033385	2.51108437176247	-6.8148378952106	2.72425945508822e-11	3.40184061111719e-10	14.7774569015266
GRAMD1A	0.402540707883347	2.96978688187226	6.81242307270905	2.76644379332859e-11	3.45230973058833e-10	14.7624335832584
ARCN1	0.329189900017503	5.24108503161677	6.80827557650773	2.84039753785252e-11	3.54233486042527e-10	14.7366411008203
VSIG4	0.699868680340274	2.02619112548902	6.80308159425933	2.93575283192978e-11	3.65891849442173e-10	14.7043591016449
TCHP	-0.252072282433503	1.80129427046707	-6.80275061445326	2.94193461267403e-11	3.66428462917881e-10	14.7023026658355
ROR1	0.266246466217696	0.498831314906188	6.79984584769608	2.99673862765515e-11	3.73016605469121e-10	14.6842584006146
REC8	-0.513629819064771	1.45288826251896	-6.79932459583804	3.00667855378397e-11	3.74015491435675e-10	14.6810210871077
TYSND1	-0.347952773086249	3.12121593432335	-6.79753049186433	3.04113896538047e-11	3.78061387612225e-10	14.6698801076682
ALKBH6	-0.188622503703507	0.549557664772455	-6.79680952455499	3.05509595575502e-11	3.79554860152007e-10	14.6654037513451
C15orf62	-0.489069590846308	1.36171829698004	-6.79616747861791	3.06757804925863e-11	3.80863314062436e-10	14.6614177354114
SAPCD1	-0.121641593952746	0.200766876916168	-6.79572570800236	3.07619562535118e-11	3.81690600782138e-10	14.6586752709623
TJP3	-0.644558394152445	1.18035310976447	-6.79298632091424	3.13016562247123e-11	3.88140537186433e-10	14.6416727550947
SLC16A4	0.237580505099591	0.516047938634731	6.79238104396142	3.14221526774274e-11	3.89387463064821e-10	14.6379167587523
TIMMDC1	-0.287251220585308	4.74709813414172	-6.78556190590034	3.28115449617917e-11	4.0634716113113e-10	14.5956203633196
PBK	-0.508372403827765	2.96662275442914	-6.77965816428533	3.40629998815551e-11	4.21578192450426e-10	14.5590303099604
TACO1	-0.279452988864832	3.4552873107525	-6.77948913316165	3.40995119043526e-11	4.21762803984805e-10	14.5579830829931
MRPL38	-0.231434223501883	1.4329244451996	-6.77549036367841	3.49745684649529e-11	4.32312229190209e-10	14.5332151615504
MRPL54	-0.422613310294571	4.58940470279242	-6.77262433139348	3.56152686863061e-11	4.39953319066134e-10	14.5154707568276
SH3KBP1	0.506376028852539	2.52522874743912	6.77149888943359	3.58699985909527e-11	4.42819894109549e-10	14.5085045383197
ATG9B	-0.422397199646539	0.898089009742515	-6.76991459379106	3.62316172507499e-11	4.47001569745512e-10	14.4986997554208
MACF1	0.394501029587468	2.98596922653094	6.76937538044945	3.63555080535398e-11	4.48246889069212e-10	14.4953631430018
SS18L2	-0.342548153152225	3.2457754276487	-6.76865859322237	3.65208425414684e-11	4.5000129642579e-10	14.4909280585474
STARD3NL	0.370333201405071	2.37960394930339	6.76830266761534	3.66032144968771e-11	4.50731890998745e-10	14.4887259320656
RASD2	0.599945537234589	1.2932730664511	6.76812777746863	3.66437561554684e-11	4.50946791251606e-10	14.4876439147567
COX4I1	-0.358961599888268	5.75484749346507	-6.76781270482365	3.67169050685042e-11	4.51562440798417e-10	14.4856946694605
RPUSD3	-0.254647481901174	2.2625144803992	-6.7661006214742	3.71169036468483e-11	4.56194542619854e-10	14.4751039218887
MAP3K3	0.298050341867628	2.34435365616367	6.76029942653424	3.85043100180704e-11	4.72897416426279e-10	14.4392349751657
NOL12	-0.23747751321684	1.37100355399401	-6.76021730578146	3.85243107800415e-11	4.72897416426279e-10	14.4387274039923
NR2C2AP	-0.420592711371562	3.66087415412176	-6.75991372841675	3.85983365383441e-11	4.73508487810214e-10	14.4368511004063
CNIH3	0.224941348081963	0.459958195542914	6.7560579845481	3.95507738981357e-11	4.84888018977144e-10	14.4130262194267
POPDC3	0.655161371359034	1.69173524205988	6.75584641324836	3.96036980847527e-11	4.8523226072473e-10	14.4117192345059
HSD17B8	-0.428202156984978	3.74181408945709	-6.75279258129681	4.03753952799698e-11	4.94377097064458e-10	14.3928579346087
MAN2B2	0.326733233837085	2.6985800743493	6.75087861621924	4.08665531707583e-11	5.0007755853691e-10	14.3810403812109
KCNN3	0.22968215190688	0.506455827133732	6.74978928825224	4.11487077186261e-11	5.03214941605991e-10	14.3743156980516
STX10	-0.312198988701444	4.4838639990519	-6.74928599543277	4.12797140092147e-11	5.04501135544408e-10	14.3712090556395
JMJD1C	0.315916059381241	2.31935970211377	6.74684601462094	4.19206619688805e-11	5.12014088963249e-10	14.3561506801783
KLHL41	1.15255519099579	1.40102173549301	6.74530309103622	4.23309958637402e-11	5.16702718261778e-10	14.346630845014
TNFSF4	0.425029673496921	0.961075168327345	6.74480042044971	4.24655282550171e-11	5.18021091080876e-10	14.3435297600328
MYOF	0.504609543984672	4.78394948708583	6.74353692715036	4.28055392183849e-11	5.21842809572445e-10	14.3357358426343
TTC7B	0.223449946241532	0.968253910143713	6.742551040158	4.30726995449688e-11	5.2477219096272e-10	14.3296551970597
EGFLAM	0.369809646497936	1.19497127887625	6.74226152875585	4.31514630514457e-11	5.25404035782253e-10	14.3278697210098
TSPAN9	0.389903602092779	3.94742232682036	6.74160140872466	4.33315820355137e-11	5.27146738436375e-10	14.3237988644277
EXOSC7	-0.305650411975691	2.89480958760479	-6.74144344214556	4.3374793753306e-11	5.27146738436375e-10	14.3228247585493
PFDN6	-0.360080258272915	3.57955330484631	-6.7414406196159	4.33755662400028e-11	5.27146738436375e-10	14.3228073535043
SGF29	-0.351050931667867	2.7816935780519	-6.74113378279316	4.34596237253826e-11	5.27839832933284e-10	14.3209152895574
PIEZO1	0.369215375302426	4.06051023002395	6.74085090810432	4.35372584255187e-11	5.28454106308503e-10	14.3191710480968
ADCY7	0.387571785395102	1.65475879917166	6.73919853964383	4.39934762761157e-11	5.33659994827665e-10	14.3089835509711
PDRG1	-0.362642885627211	3.57961896941317	-6.7360186531749	4.48846805079117e-11	5.44132719006527e-10	14.289384161416
GRAMD1C	-0.278161256898368	0.745506284147705	-6.73345189187687	4.56169492444128e-11	5.52617366600019e-10	14.2735694190132
MS4A4A	0.536534153741727	1.69799943921158	6.73336772762679	4.56411578251834e-11	5.52617366600019e-10	14.2730509377164
FARP1	0.321890359788588	0.873059000285429	6.73312504028302	4.57110337987017e-11	5.53120501913658e-10	14.2715559287954
SLC17A5	0.321332670284647	2.28925406304591	6.73125525231395	4.62529258240139e-11	5.59331047271202e-10	14.2600391172866
UBE2QL1	0.392432873681842	0.755447200598802	6.72984659990388	4.66653326492676e-11	5.6396902638626e-10	14.2513643939524
TMEM176B	0.716101644472078	3.89396619378842	6.72638384877079	4.76945100353387e-11	5.76050575751494e-10	14.230046608118
SYCP2	-0.622062368264958	0.709050914572854	-6.72479624507803	4.81737830529753e-11	5.81479593958348e-10	14.220275876963
TXNL4A	-0.336823218142138	3.03184292833533	-6.72431452680299	4.8320138598601e-11	5.82885921451932e-10	14.2173115752711
PLAC9	0.423538776197028	1.17858688735729	6.72109163227599	4.93106037295507e-11	5.94466722739584e-10	14.1974837240224
H6PD	0.420916616172328	3.29907738236926	6.71939745507033	4.98392216708245e-11	6.00468845916843e-10	14.1870640056194
DHRS1	-0.482268939470689	3.19409034558084	-6.71891319456206	4.99913399963803e-11	6.01930252854074e-10	14.1840860548266
RNF180	0.134882603868568	0.267578194127745	6.71676604882085	5.0671318292755e-11	6.09524427062041e-10	14.1708843784463
ARHGEF10	0.325643132435786	1.28062171274451	6.71672480412721	5.06844684868794e-11	6.09524427062041e-10	14.1706308208303
PXN	0.445112211901034	4.45290704090619	6.7120582086436	5.21941618129609e-11	6.27293526281308e-10	14.1419506456448
MAP3K7CL	0.331942364637143	1.08577075470659	6.71045269531426	5.27236947762097e-11	6.33267994452261e-10	14.1320872520824
DYNC1H1	0.335357318106708	5.01369233247705	6.70927042290848	5.31170001763633e-11	6.37599885337662e-10	14.124825276893
EPHB2	0.48647022878043	1.66632056298802	6.70494997390609	5.45789132022337e-11	6.54745807641047e-10	14.0982964826068
SREBF1	-0.466941554237953	4.42817590995609	-6.70390923034761	5.49369282185812e-11	6.58636100742106e-10	14.0919081498551
APOM	-0.240760543063311	1.0391918964491	-6.70057280651994	5.6100258860939e-11	6.72170586229533e-10	14.0714339611864
CETN3	-0.278385844117948	2.0878965477026	-6.6989148799747	5.66872928631424e-11	6.78787755743208e-10	14.0612631470426
ATG16L2	-0.364581112241441	1.2796018150479	-6.69659162024572	5.75200574226162e-11	6.88337451877263e-10	14.0470142748703
RPS7	-0.342113719429587	6.33677578821757	-6.69613199994047	5.76862231386282e-11	6.89903207530563e-10	14.0441958489786
VPS9D1	-0.327056284339459	2.72927795677445	-6.69479648224326	5.81717273649767e-11	6.95283865017133e-10	14.0360072714273
PPP3CB	0.233641783444673	3.26161169742715	6.69358029457307	5.86173373554406e-11	7.00181405842052e-10	14.028551538778
C1orf210	-0.427273987574144	2.1713944677006	-6.69044933208412	5.97799843258094e-11	7.13632697972529e-10	14.0093626489018
DUS1L	-0.295011653560464	4.00547420205988	-6.68944799261408	6.01565726944067e-11	7.17689593599122e-10	14.0032272705351
NRIP1	0.551957372857923	3.30106656848503	6.68865495112292	6.04564740218952e-11	7.20827190261058e-10	13.9983687136857
CDK5RAP3	-0.362835636575771	3.50605517528742	-6.68588401775885	6.1515907521686e-11	7.33011393470731e-10	13.9813964085202
C1QTNF7	0.08246974949256	0.104584432305389	6.68541411621421	6.1697366042258e-11	7.34725340734939e-10	13.9785187866414
RAB11A	-0.273609631761594	4.9153324138523	-6.68403505255761	6.22329464539533e-11	7.40651702770084e-10	13.9700745381088
CD164L2	-0.465179235365327	1.17046368037325	-6.6836377405903	6.23880931065896e-11	7.42045955159375e-10	13.967641997267
CASS4	0.186563922310743	0.409822161497006	6.67765118522025	6.47722360997556e-11	7.69934127223511e-10	13.9310039599287
CHRDL2	0.373650853304006	0.526137600371257	6.67238071373647	6.69450171970267e-11	7.95277485315044e-10	13.8987711016423
MICALCL	0.506036965290396	1.46008935089421	6.67101706146783	6.75187340939535e-11	8.01599980837738e-10	13.8904348160521
SLC7A6	0.249641564496962	1.41674363539521	6.67092101892897	6.75593225017366e-11	8.01599980837738e-10	13.8898477420266
KIFAP3	0.273833162993519	3.13562878510579	6.67028142983128	6.78302294557267e-11	8.04020425501225e-10	13.8859383405695
HROB	-0.391231801871054	2.03097277856088	-6.67024508452607	6.78456559767546e-11	8.04020425501225e-10	13.8857161942379
RPL38	-0.423582609778514	6.25774179941717	-6.66995011152999	6.79709826581688e-11	8.04748974866335e-10	13.8839133256606
ATP5ME	-0.478433015506659	6.02927150864072	-6.66990646859952	6.79895447275705e-11	8.04748974866335e-10	13.8836465866722
MRPS34	-0.321626271898475	5.97889597106986	-6.66903416206891	6.83615959459242e-11	8.08662609826711e-10	13.8783154871287
FAAH2	-0.473529346270632	1.77787463272655	-6.66811439074134	6.87560545985792e-11	8.12836408178118e-10	13.8726949378802
PDCD5	-0.336704866250764	4.62968918177645	-6.66665258182205	6.93875731971025e-11	8.19805991856874e-10	13.8637634325598
EMC9	-0.390153448325132	3.08044971222754	-6.66587963457277	6.97237915170557e-11	8.23280319424485e-10	13.8590414643768
PHLDB3	-0.377866230771106	2.5973831625988	-6.66005059084844	7.23113097006972e-11	8.53317147102487e-10	13.8234463288706
OXLD1	-0.37652323635702	3.53885883628343	-6.65990631843081	7.23765323928625e-11	8.53571061372345e-10	13.8225656576209
RGS14	-0.438087619805978	2.95458777082635	-6.65848453961214	7.30223845086656e-11	8.60668177099722e-10	13.8138876537168
CD86	0.439490358693179	2.01240769801996	6.65756644544688	7.3442434821188e-11	8.65096955402776e-10	13.8082847752028
IQGAP1	0.369928113172452	4.96592084195409	6.65532520835551	7.44778350824899e-11	8.76764387679945e-10	13.7946098304616
TRIAP1	-0.266998197125877	4.167663585499	-6.65281868622163	7.56527552041441e-11	8.90059222371647e-10	13.7793208074987
GOLGA6L9	-0.191905391066097	0.415915788654691	-6.65250572540813	7.58007247173587e-11	8.90830700179626e-10	13.7774121800526
MGST2	-0.369016491388055	3.46290259876247	-6.6524870664217	7.58095557449328e-11	8.90830700179626e-10	13.7772983884549
CCDC137	-0.313757873846007	4.0632613103513	-6.64950840112099	7.72323302899041e-11	9.07003854817695e-10	13.7591364591666
NFATC2IP	-0.255698524891108	3.10706028309381	-6.64788339506186	7.80195299181292e-11	9.15697968329967e-10	13.7492311174121
PSMC5	-0.274894131745627	5.15469299152495	-6.6460551255891	7.89146057695345e-11	9.2564699740481e-10	13.7380891909648
UBA52	-0.323508949748494	6.72865242003992	-6.64525208706057	7.93109298517153e-11	9.2973737095078e-10	13.7331960862531
TALDO1	-0.427171822871468	6.1833077115509	-6.64508225987149	7.93949944998667e-11	9.30164512646909e-10	13.7321613522026
WNT7A	0.585085402043923	1.5093273641976	6.64444215126086	7.97126351564546e-11	9.33325997964963e-10	13.7282614561185
LSM4	-0.365097431160109	4.94264722173054	-6.64407094663896	7.98974083837733e-11	9.34928930937742e-10	13.7260000160833
OIT3	0.11142554026946	0.158098271051896	6.64300227717642	8.04317048768554e-11	9.40617482781429e-10	13.7194900952355
ASF1B	-0.511816233621708	3.8639413589481	-6.64223609543729	8.08169235574678e-11	9.44556862404156e-10	13.7148233520842
MRPS21	-0.418998086166134	4.83717679077844	-6.63974980112762	8.20794803416638e-11	9.58739384612856e-10	13.699682663866
VWF	0.539315934147714	3.48644915949501	6.6365989717327	8.37073119777855e-11	9.77169039405948e-10	13.6805020010954
USF1	-0.30576205882515	4.28451084203194	-6.63412058693886	8.50099429494635e-11	9.91782667743741e-10	13.6654201993656
KLHL5	0.419426740915126	3.00324971269661	6.6336941595262	8.52360675420379e-11	9.9382710393791e-10	13.662825721403
MRPS15	-0.282035713532625	4.54285896261677	-6.63272740229368	8.57509033763746e-11	9.99233378842837e-10	13.6569442755288
SH3PXD2A	0.390564395476257	3.98055386907186	6.63117283809181	8.6585170784839e-11	1.00835324116154e-09	13.6474883030783
TMOD2	0.247245579956065	0.913457792083832	6.62964410769669	8.74133349617929e-11	1.01739119892957e-09	13.6381912809922
SPSB1	0.405437050534016	4.1909771528503	6.6281854312014	8.82107885947049e-11	1.02606116810875e-09	13.6293219680581
PPP1R7	-0.260091133025977	3.88528068251896	-6.62689944705095	8.8919746243107e-11	1.03369205007612e-09	13.6215040470306
TRMT10C	-0.324935128766164	4.07305425395409	-6.62578095222322	8.95409090354866e-11	1.04029384501074e-09	13.6147053821853
MND1	-0.394285512271604	1.95822929063872	-6.6247899836618	9.00948031684766e-11	1.04610672168867e-09	13.6086826770166
ZBTB38	0.410123480539452	2.37812164707585	6.62434428820059	9.03450152867382e-11	1.04838868006536e-09	13.6059741667825
NTN4	0.479122997908724	2.00884976482036	6.62395055665821	9.05666218259973e-11	1.05033617830269e-09	13.6035815705183
ZDHHC13	-0.314345206203722	2.2509973648024	-6.62297533274518	9.11178114172168e-11	1.05610139880014e-09	13.5976559211847
PDGFA	0.457029460090372	2.85151740250898	6.62211645067467	9.16059688280506e-11	1.06112963891568e-09	13.59243779293
SLC66A3	0.320886461573751	2.93800674121756	6.6217100374245	9.18378523729442e-11	1.06318509593574e-09	13.5899688315245
MYL2	1.47183767945672	1.95265879220559	6.62072701545889	9.2401108873074e-11	1.06907207126252e-09	13.5839974959535
ATP5F1B	-0.259802346577287	8.11756004907585	-6.61865258176692	9.36008677111344e-11	1.08231198721045e-09	13.5713988531362
SGMS2	0.39993808770124	2.11653488218164	6.61794145546002	9.40156565675123e-11	1.08646495429794e-09	13.5670807366463
RGCC	0.42643976709608	3.78169117216966	6.61451346640871	9.60405710223444e-11	1.10920896041773e-09	13.5462706841736
ATRN	0.361020551906869	3.29225342498403	6.61416033166714	9.62515816753634e-11	1.11098900125286e-09	13.5441274474392
QPCT	0.45995630522147	1.52557871317365	6.61378397187427	9.64769705729063e-11	1.11293280288769e-09	13.5418433593988
FAM193B	-0.338382323548384	2.39336239372854	-6.61292063425411	9.69959507500878e-11	1.11825910162291e-09	13.5366042657908
ULBP3	0.439518097023066	1.76150269250898	6.61107371495099	9.81154031447782e-11	1.13049783092479e-09	13.5253983129904
GNRH1	-0.214403150450097	0.497507780489022	-6.60943127546063	9.91215522981506e-11	1.14141740352764e-09	13.5154352209637
HSPB3	0.902791961467337	1.89873874082834	6.60916171369711	9.92876479739528e-11	1.14265631404319e-09	13.5138002487473
DUSP3	0.237703887743649	3.90724200470259	6.60905764449664	9.93518452107719e-11	1.1427217532193e-09	13.5131690530768
ANP32B	-0.340060280906816	6.73329608647705	-6.60787723683685	1.00082859146125e-10	1.1504521713501e-09	13.5060102829437
GREM2	0.161981981761169	0.203672110782435	6.6074803139946	1.00329852127838e-10	1.15261294826863e-09	13.5036033221258
FAM3D	-0.946308676053638	1.86250188796806	-6.60736705012026	1.00400442327603e-10	1.15274581931692e-09	13.502916506323
DENND2D	-0.339920036667794	2.48709841699002	-6.60640847608934	1.00999814219228e-10	1.15827498182853e-09	13.4971042470372
ROCK2	0.290792276559918	2.45498964777046	6.60640717602192	1.01000629495852e-10	1.15827498182853e-09	13.4970963646324
NDUFA8	-0.336051335335315	5.67477900379441	-6.6052521503481	1.01727505368413e-10	1.16592616188094e-09	13.490093872713
MAPK13	-0.463180749618611	3.95363482216168	-6.60509698689649	1.01825542157207e-10	1.16636530107346e-09	13.4891532525515
NDUFB11	-0.419420846918766	5.58598505309182	-6.60433599598158	1.02307701322306e-10	1.17120129356661e-09	13.4845402992491
HAS1	0.410675234048915	0.593602136748503	6.60122450937072	1.04302516230344e-10	1.19333810309233e-09	13.4656838158821
AL159141.1	0.340995479826246	1.91948609388224	6.6002436707973	1.04939214107321e-10	1.19991970229273e-09	13.4597412038859
TNFRSF19	0.530347157671315	1.58506819953493	6.59990182804782	1.05162010909636e-10	1.20176364720023e-09	13.4576702534674
ACTA1	1.81700008320584	2.78997318365269	6.59911864427926	1.05674202725977e-10	1.20691063113352e-09	13.4529259118979
ZNF524	-0.368374691066921	3.38008999178044	-6.59677755582383	1.07219870928575e-10	1.22384808838987e-09	13.4387469699637
ATG3	-0.259761563122693	3.27660329727146	-6.59356803337557	1.09374987794106e-10	1.24771817267459e-09	13.419315167672
IQCC	-0.276108407000859	1.27941028718164	-6.58981102435261	1.11951723050801e-10	1.27636728031649e-09	13.396578734719
ROS1	0.37568531526315	0.379313616367265	6.5882096148239	1.13068051155958e-10	1.28834249654368e-09	13.3868907311699
RELL1	0.394509394729947	1.83707830295609	6.58740926145885	1.13630053164808e-10	1.29399121767271e-09	13.3820495961273
HDX	0.0848867348098234	0.169419073936128	6.58715249878203	1.13810929513731e-10	1.29529571876641e-09	13.3804966082692
DYRK2	0.320230796503249	2.38983543314371	6.58605632470055	1.1458630904984e-10	1.30336087113767e-09	13.3738671468702
CCDC150	-0.129679581768063	0.29222554942515	-6.58550465705502	1.14978488293562e-10	1.30706046354672e-09	13.3705311117576
RGS5	0.602712772028651	2.32639171686427	6.58438168933729	1.1578087357727e-10	1.31507422962831e-09	13.3637410456471
BBS12	0.219579747890993	1.01688115414371	6.58432976198328	1.15818109316984e-10	1.31507422962831e-09	13.3634270884891
KLHL4	0.208625296241682	0.214163759051896	6.58310633809698	1.16698799103577e-10	1.3243042106292e-09	13.3560307661647
KHK	-0.441896896303923	1.26207085888623	-6.57850995169805	1.2006659365008e-10	1.36173087920213e-09	13.3282532021081
FHL3	0.379613127230855	3.91439531330539	6.5779501373195	1.20483225810795e-10	1.36566302964877e-09	13.3248711620921
FDFT1	-0.435459934483559	4.52523955326946	-6.57760138717878	1.20743493229319e-10	1.36781927074744e-09	13.3227643592777
SMPD2	-0.276278394889597	2.82764734990419	-6.57590754176403	1.22015446942309e-10	1.38142706016423e-09	13.3125331581884
EXTL2	0.297281742233551	1.65291352760479	6.57575603484126	1.22129855469489e-10	1.3819212498952e-09	13.3116181307107
RBMS2	0.32380535365261	2.3909458060519	6.57337777130598	1.23939614195923e-10	1.4015869515034e-09	13.2972569071403
HSD11B1	0.399756560430361	0.873737398784431	6.57074781437594	1.25971518371148e-10	1.42374059825724e-09	13.2813809071623
CMC1	-0.172477882891918	0.891304243690619	-6.57001164716936	1.26546107028161e-10	1.42940744375939e-09	13.276937916007
ICAM1	0.68119167794225	4.22794715615569	6.5693096003384	1.27096457279807e-10	1.43479411021655e-09	13.272701241327
ASAP1	0.350027245672988	2.93024816539122	6.5659686048642	1.29747856906364e-10	1.46387963338029e-09	13.2525443947765
EMX2	0.173280554246693	0.246770807075848	6.56524261503391	1.30331130506585e-10	1.4696114196268e-09	13.2481655031265
PDIA6	0.357263446134352	5.77565087338323	6.56461504363178	1.30837403662565e-10	1.4744688364281e-09	13.2443805616012
CDR1	0.0133160447696846	0.0142951340798403	6.56361769690366	1.31645950211638e-10	1.48272514857744e-09	13.2383660964567
SLAMF8	0.569159274472448	2.35242460755289	6.55995506445302	1.34657477125527e-10	1.51576975692308e-09	13.2162853088839
RFTN2	0.200951842795697	0.53369141196008	6.55985073769945	1.34744239513691e-10	1.51587269452902e-09	13.2156565095265
MTMR6	0.283811968850919	2.38368842913373	6.55950991435374	1.35028064229129e-10	1.51819118848295e-09	13.2136023539118
CAMSAP2	0.351516409565601	3.37813808566866	6.55835644991827	1.35992980207952e-10	1.52816047379822e-09	13.2066510445381
SPRR3	-1.89452026781747	5.91112707623353	-6.55443975275883	1.39320154878844e-10	1.56464785784003e-09	13.1830548909459
PRTG	0.0357686926435835	0.0525267822195609	6.55392268561773	1.39765314879154e-10	1.5687451721781e-09	13.1799407042877
MAL2	-0.663436995451507	6.23268904128343	-6.55166574936699	1.41724764833273e-10	1.58982461642379e-09	13.1663500714685
SLIRP	-0.39188183323798	3.75934712679641	-6.55025884435083	1.42959823724304e-10	1.60275852889533e-09	13.1578800790851
TNFSF11	0.279061359143806	0.506235992678643	6.54738866538975	1.45512228740055e-10	1.63043822564158e-09	13.1406054820312
VPS13C	0.299647169762666	1.59098563480639	6.54668049728281	1.46148829819131e-10	1.63663225135759e-09	13.1363442471718
CDK5RAP1	-0.278862897003169	2.71377923537525	-6.54630164628282	1.46490514377555e-10	1.63951847896484e-09	13.13406475971
LEAP2	-0.138709136438594	0.256928593542914	-6.54523299886867	1.47458549072051e-10	1.6494074818884e-09	13.1276354728167
CAMSAP3	-0.534942250026896	2.71709954374252	-6.54455566408911	1.48075356616661e-10	1.65535873767795e-09	13.1235608914001
ASB5	0.624791816033529	0.668574738487026	6.54120858755526	1.51160652704517e-10	1.68888303622381e-09	13.1034313962885
MS4A7	0.477360449064377	1.69420658187226	6.54020579501953	1.52097219969519e-10	1.69795323451264e-09	13.0974022362818
OVOL2	-0.379193774941745	1.95179413122156	-6.54015336119273	1.52146347178552e-10	1.69795323451264e-09	13.0970870061061
FHOD1	0.309367515921596	2.81107031176447	6.53132603054255	1.60642591083213e-10	1.79174746079677e-09	13.0440477607628
TRAPPC3	-0.224419694187423	4.25125507002794	-6.52902843344007	1.62929212644367e-10	1.81621433958018e-09	13.0302524825803
SLIT2	0.362041265060459	0.738211438007984	6.52585799249995	1.66136962501033e-10	1.85091550350552e-09	13.0112231707636
RECQL	0.437561688062524	3.07857204758283	6.5250160211111	1.66999191362153e-10	1.85946077953412e-09	13.0061708804323
ST3GAL5	0.34882753096814	1.51144893076647	6.5247025961699	1.67321276001369e-10	1.86198548165626e-09	13.0042902990636
CENPW	-0.529385758366549	4.82581016457086	-6.52323151409836	1.68841155576132e-10	1.87782902528579e-09	12.995464674577
TEDC2	-0.388712869120039	1.96627680008383	-6.52041329738713	1.71790737907954e-10	1.90925447613485e-09	12.9785617198563
MAGED1	0.535979703139287	4.41472022207984	6.52034557869835	1.71862230877884e-10	1.90925447613485e-09	12.9781556359162
TRIM11	-0.23226467387346	2.34358090566267	-6.51992521680728	1.72306674224411e-10	1.91310366549332e-09	12.975634960565
SGCA	0.582058115188814	0.77721224760479	6.51811919300966	1.74229010024338e-10	1.93334804873597e-09	12.9648068031465
NDUFA12	-0.267039867390912	4.45861388957086	-6.51585075519746	1.76673339007719e-10	1.95935849563927e-09	12.9512097880197
HES5	-0.349579684260092	0.70984664512974	-6.51533573765862	1.77232953760764e-10	1.96444925479440e-09	12.9481233287464
COX7A1	0.644900578497735	2.32804351546906	6.51408965950683	1.78594129960663e-10	1.97841370285409e-09	12.940656531795
C11orf24	0.306597777013265	3.93945039644711	6.51329767524765	1.79464587702985e-10	1.98692936385447e-09	12.9359113992548
CD209	0.467506486386199	1.21294603299202	6.5131920842321	1.79580954815898e-10	1.98709124507337e-09	12.9352787929123
IFFO1	0.300175432012429	1.16934647895808	6.51132975858515	1.81645534623935e-10	2.00879801314012e-09	12.9241228344098
RPS27A	-0.358715715034983	7.16440577272056	-6.5110281323873	1.81982099801152e-10	2.01138110306537e-09	12.9223162448538
CHTOP	-0.223914791757947	3.81472080347904	-6.50859578585508	1.84718624924102e-10	2.04047214070572e-09	12.9077502883599
ZNF319	0.309905988794474	2.32438786975848	6.50848874689602	1.8483997151036e-10	2.04065836268928e-09	12.9071093975913
ZHX3	0.258757818592825	1.82116576163872	6.50782033012651	1.85599502755643e-10	2.04788603888006e-09	12.903107484416
WASHC1	-0.348270259466788	1.65088120484032	-6.50768403964182	1.8575474647722e-10	2.04844167063812e-09	12.9022915350256
ENOSF1	-0.325586156308386	1.63054702354491	-6.50722348148652	1.86280294261162e-10	2.05307796101608e-09	12.8995343534302
RPS24	-0.389700895766634	7.19900130570259	-6.50684650391715	1.86711551529422e-10	2.05667038994338e-09	12.8972776585788
PCLAF	-0.416388508762623	2.97474325671657	-6.50643629961699	1.87181931253161e-10	2.06068946864387e-09	12.8948221843179
TMEM98	0.516954334435559	2.1282074044012	6.50368860966147	1.90362773019653e-10	2.09452673637961e-09	12.87837793613
TRAK2	0.316638240228484	2.29840907586028	6.50223075453393	1.92071892440781e-10	2.11214192532008e-09	12.8696554104687
CHAF1B	-0.382623007452892	2.06968455017166	-6.50164470065672	1.92763183098585e-10	2.11855090935024e-09	12.8661494431419
CFL2	0.387468143934522	1.79743106578443	6.497990326599	1.97129094160285e-10	2.16531564057951e-09	12.8442937870701
ARL2BP	0.336162621208357	1.99852043495609	6.49594704871812	1.9961229603279e-10	2.19135927010702e-09	12.8320781062759
TSTD1	-0.605505736590719	4.1130159316008	-6.49559732919031	2.00040372200199e-10	2.19482498262354e-09	12.8299876425165
EPHX2	-0.498691714294348	1.85955631425549	-6.49471294015074	2.01126931294639e-10	2.20550756214727e-09	12.8247015920824
TRPC4	0.105921389439158	0.203140622437126	6.49430702513998	2.01627572085231e-10	2.20975672436844e-09	12.8222756151655
LCMT1	-0.250222986985598	3.62293307249102	-6.49365502772566	2.02434278883697e-10	2.216371944557e-09	12.8183791788782
UBTD2	0.250503050775886	3.21414489816367	6.49363577836432	2.02458143834598e-10	2.216371944557e-09	12.8182641467667
DOCK1	0.346502268721141	2.95233166851896	6.49276268466813	2.03543489908572e-10	2.22700524252908e-09	12.8130469353091
SLC22A4	0.243766931258295	0.899777043215569	6.49133843931529	2.053262217409e-10	2.24525258152283e-09	12.8045375622905
NEB	0.792918617248932	1.02156651269062	6.49007907667317	2.06915307803172e-10	2.26136315690875e-09	12.7970146187832
RPL14	-0.352482868853166	5.2192821411477	-6.48838137905053	2.0907657746972e-10	2.28370556934207e-09	12.7868751819415
ANKZF1	-0.286744300947875	2.49239840440519	-6.48813384114427	2.09393549939103e-10	2.2858893405873e-09	12.7853969578876
CHAF1A	-0.419125010731245	3.30842151138723	-6.48730137337131	2.10462983635074e-10	2.29628048625307e-09	12.7804260527869
CD300C	0.329288810495436	0.952317198317365	6.48589427316771	2.12282801619725e-10	2.31484261062716e-09	12.7720250758743
CUBN	0.0461699449579085	0.0963998384451098	6.48577142234002	2.12442415754905e-10	2.31529039045384e-09	12.7712916780506
FBXW9	-0.31834177693972	2.7624824449481	-6.48499860732867	2.13449196744236e-10	2.3249653164612e-09	12.7666783773331
AQP9	0.484372377048418	1.01866874494411	6.48442269924475	2.14202496577353e-10	2.33186998782370e-09	12.7632408095781
SPRYD4	-0.189077490842794	1.45784614826747	-6.48426063133791	2.1441495402546e-10	2.33288248028816e-09	12.762273480477
GLB1	0.289120279041602	3.45004807740719	6.48321612939879	2.15789170181863e-10	2.3465270009197e-09	12.7560396876034
RPL35	-0.43372643023014	8.40065599013174	-6.47986544322198	2.20256054276124e-10	2.39376780189911e-09	12.7360478565963
SPTBN1	0.404439510457604	3.79278419665868	6.4797393601106	2.20425895564625e-10	2.39428127940886e-09	12.7352957535061
PALM2	0.0663969122884892	0.0974633037744511	6.47863321497964	2.219214487539e-10	2.409186155733e-09	12.7286979755321
EFR3A	0.354578228392236	3.96674782941118	6.47707176633134	2.24049525262099e-10	2.43093734909377e-09	12.7193860866351
MYL4	0.476374361102205	0.557075331998004	6.47503555779505	2.26854703110986e-10	2.46000685827738e-09	12.7072457572457
GOT1	-0.326860022569224	4.47489804608583	-6.47372740902818	2.28674994670362e-10	2.478369947787e-09	12.6994479835369
HSPB1	-0.484949890715367	9.80159763655689	-6.47223902910034	2.30763484321684e-10	2.49961777526483e-09	12.6905774843081
CDT1	-0.461296082276037	3.37956309161078	-6.47131095482688	2.32075201789939e-10	2.51120317060765e-09	12.6850471866286
ARPC5L	-0.315457783296138	4.45285063387625	-6.47130036872131	2.3209020598806e-10	2.51120317060765e-09	12.6849841089955
FAM126A	0.315012331918252	1.95178605544311	6.46836917919766	2.3628149400727e-10	2.55513708635769e-09	12.6675218806194
CATSPER3	-0.142425639213876	0.290776316017964	-6.46700736249759	2.38253887786469e-10	2.57504063556709e-09	12.6594112865864
NSUN6	-0.244145731975586	1.61279057556487	-6.46647114166283	2.39034943974443e-10	2.58205334945845e-09	12.6562181033255
ANKHD1-EIF4EBP3	-0.0836531124046422	0.355614418630739	-6.46593720758506	2.39815161499875e-10	2.58904925599368e-09	12.6530387599593
EVPL	-0.605440885012154	4.79312877422555	-6.46502777944014	2.41149821595532e-10	2.60201989821035e-09	12.647624024755
PIK3R1	0.445406091593308	2.15423218820359	6.46427180432625	2.42264813090164e-10	2.61153741716151e-09	12.6431234387853
APTX	-0.311470600475559	3.22179457327545	-6.46424845993626	2.42299324111452e-10	2.61153741716151e-09	12.6429844684932
YIPF5	0.25495100818247	3.82002311746906	6.46353534467538	2.43355876995284e-10	2.6196988358018e-09	12.6387394629336
TBC1D3L	-0.116482419259463	0.218392430730539	-6.46351947486022	2.43379441006197e-10	2.6196988358018e-09	12.6386449982
S100A11	-0.328506340182297	10.557716223515	-6.46346593527923	2.43458954786496e-10	2.6196988358018e-09	12.6383263064409
UNC5B	0.456756472895871	3.66087571551896	6.46163346816136	2.46195819916795e-10	2.64768962718888e-09	12.6274199797886
TRAIP	-0.31230478165529	1.54018708166866	-6.46080286563398	2.47446264282653e-10	2.65967283513495e-09	12.6224773290563
PRRG1	0.306807727360428	1.25162333531737	6.45960988656248	2.49253146385114e-10	2.67762043393909e-09	12.6153792307312
VPS13B	0.279799888970377	1.76945977748104	6.45826112541622	2.51311544891994e-10	2.69824874752097e-09	12.607355580152
KYAT3	-0.309630132110473	3.19306822925948	-6.45635245524051	2.54252925462163e-10	2.72832946938244e-09	12.5960035049986
SLC8A1	0.147706839400004	0.358817149473054	6.45621222304431	2.54470357066422e-10	2.72916313756575e-09	12.5951695668293
RPL37A	-0.403862171764004	6.33121889039321	-6.45543753164019	2.55674811401471e-10	2.74057577753607e-09	12.5905628784415
DCBLD2	0.504351091701366	2.62878160534531	6.45489888216077	2.56515568262968e-10	2.74807956564771e-09	12.5873600845435
ZBTB8OS	-0.26418615873944	2.49627460103393	-6.45340880023849	2.58855512656484e-10	2.77162728189755e-09	12.5785012786295
MYL5	-0.300267365573655	1.25251366622355	-6.45248749031335	2.60312735230392e-10	2.78570285975319e-09	12.5730247900789
GSDMB	-0.438947354870856	1.34701503868263	-6.44953075105893	2.65043853250863e-10	2.83477899999417e-09	12.5554536844767
GCH1	-0.413907496744725	2.67780900125749	-6.44507618266345	2.72331113383945e-10	2.91112569479389e-09	12.5289942450814
DCST2	-0.230800947599915	0.44133600948503	-6.44451206424199	2.73267845449677e-10	2.91954104028019e-09	12.525644573085
PPFIA3	-0.360294854461439	2.17061604158683	-6.44308565740423	2.75650530047758e-10	2.9433870157642e-09	12.5171758356013
WNT5B	0.565794091659746	1.69948396472655	6.4428873608552	2.75983373608924e-10	2.94533075769524e-09	12.5159986522996
SETBP1	0.333863565485536	1.24243901734531	6.4399109315504	2.81026908460002e-10	2.99751803507582e-09	12.4983328254557
OLFML2A	0.580896481782175	3.3446817128004	6.43911711028422	2.82387211179002e-10	3.01038331568008e-09	12.4936224712239
KIFC3	0.399042366722429	2.85611412613972	6.43844264582258	2.83548048531843e-10	3.02110932232782e-09	12.4896207391248
HAUS5	-0.319688124397328	2.29082917869062	-6.43705712582273	2.85947382994291e-10	3.04501220822165e-09	12.481401285611
SGPP1	0.422584772298249	2.55469486842914	6.4362324546482	2.87384912286611e-10	3.05865249970437e-09	12.4765097202267
NDUFB10	-0.331932064138683	5.94314305725349	-6.4357293898349	2.8826530545481e-10	3.0663515335144e-09	12.4735260344818
CCDC24	-0.386440486246735	1.81642957500798	-6.43514296298962	2.89294921971865e-10	3.07509008228647e-09	12.4700481763016
NIT2	-0.284068343236995	2.55026443260679	-6.43508225291703	2.89401718957631e-10	3.07509008228647e-09	12.4696881449707
MYMK	0.316114006328862	0.314777684678643	6.43409947257842	2.91135940378627e-10	3.09183519064414e-09	12.4638603240385
E2F1	-0.534343623633083	3.16370972509182	-6.43390237480634	2.91484963902561e-10	3.09385942663969e-09	12.4626916382803
CPD	0.380574149516796	3.03912832251896	6.43321892006704	2.92698412577066e-10	3.10505160110272e-09	12.4586393471399
TENM4	0.393615253693691	1.49161930376048	6.43128178337578	2.96164675910267e-10	3.14011732927661e-09	12.4471557944249
LETMD1	-0.287747318591374	2.47973698669261	-6.4311150011418	2.96464984668767e-10	3.14159584947423e-09	12.4461672284512
CHTF18	-0.381863840910564	2.31735883063074	-6.42911582332838	3.00088008379661e-10	3.17826399330519e-09	12.4343192194223
HDLBP	0.25746006201056	5.64274562027745	6.42786829182369	3.02370791725966e-10	3.20070545387974e-09	12.4269273780753
ERLEC1	0.291272003037315	4.2247361917505	6.42603785468646	3.05751013641469e-10	3.23473309665108e-09	12.4160839178493
GPR68	0.619559212475004	3.35204529672455	6.42564066217086	3.06489370962201e-10	3.24078907140865e-09	12.413731305391
SNRNP70	-0.309482226701393	5.01991530928343	-6.42547138508442	3.06804577480246e-10	3.2423665574617e-09	12.4127286970773
PIK3CD	0.388488771416474	2.67316086303992	6.4251966825482	3.07316769809512e-10	3.24602299317456e-09	12.4111017137985
IVNS1ABP	0.407477337756887	4.62368479646307	6.42502534379488	3.0763666077726e-10	3.24764539728642e-09	12.41008695399
CYP4F12	-0.43404901265379	0.625642531397206	-6.42239758615347	3.12583755867588e-10	3.29808792657698e-09	12.3945268376038
TNNI1	1.00401762891326	1.75791476890619	6.42082646655861	3.15578721755626e-10	3.32789008417244e-09	12.3852261180714
HMSD	-0.324565288816065	0.424176790353293	-6.42037560809337	3.1644335343901e-10	3.33520706565778e-09	12.3825574803805
C1QTNF2	0.272459971923159	0.763016458379241	6.418986352715	3.1912220563776e-10	3.36162711764049e-09	12.374335456079
MFSD13A	-0.317914759310198	1.64409767681637	-6.41843030024951	3.20200634575669e-10	3.37116894515516e-09	12.3710449954559
OSM	0.53848474738746	1.4065689857505	6.4179875604154	3.21061852274034e-10	3.37841485717235e-09	12.3684252391116
RAC1	-0.231871443057766	6.98730758024152	-6.41698358632796	3.23023196313899e-10	3.39587803580512e-09	12.3624851448107
DENND5B	0.203050565202924	0.542731262806387	6.41696011188736	3.23069195623447e-10	3.39587803580512e-09	12.3623462657935
SLC22A17	0.439929541453808	1.45268178505389	6.41682827812489	3.23327649505048e-10	3.39676653837202e-09	12.3615663215141
TRO	0.332700770915388	0.720336597133733	6.4146297149719	3.27667794349133e-10	3.4405118406659e-09	12.348561360413
DOCK7	0.271520142059766	1.96827132018164	6.41343342704707	3.3005328044822e-10	3.46369724188809e-09	12.3414866532822
ACTN2	1.09692323623827	1.3397494656487	6.4097020590821	3.37603681478997e-10	3.54103109521204e-09	12.3194269617609
DPY30	-0.249160196950919	3.60875050625748	-6.40957646008949	3.37860750993718e-10	3.54182526404043e-09	12.3186846150356
TBCEL	0.25434683295626	1.51302423722555	6.40933103137123	3.38363635170053e-10	3.54519409596091e-09	12.3172340561383
LEXM	-0.330332549434948	0.604206694918164	-6.40740469882887	3.42336233268142e-10	3.58489363845942e-09	12.3058504756065
MYLPF	1.20532330436054	1.9240862713493	6.40721488149046	3.4273014908217e-10	3.587095290233e-09	12.3047289150642
TMPRSS4	-0.731384768195296	3.47596355415569	-6.40687724040366	3.43431931357353e-10	3.59251506127965e-09	12.3027339881941
POFUT2	0.298493590651798	2.08995029248902	6.40677930103248	3.43635760129669e-10	3.59272290970687e-09	12.3021553374865
XPR1	0.385249933408714	3.33000750959681	6.40394570944013	3.49584521527056e-10	3.65296185415913e-09	12.2854170046412
KCTD10	0.206273336305031	3.12491173486427	6.3998859145256	3.58283638544052e-10	3.74186067420606e-09	12.2614462961738
MYBPC2	1.06319035737723	1.44389509580439	6.39593584071658	3.66950958954878e-10	3.83033256461185e-09	12.2381357986501
ANGPTL1	0.280798022342881	0.382831607295409	6.39552798204927	3.67857497628299e-10	3.8377440858337e-09	12.2357296050183
AL136454.1	-0.358678459896709	1.29539077015768	-6.39314820915218	3.73190859749597e-10	3.89130672232228e-09	12.2216925465425
BCL9L	0.468906797224045	2.90758785252894	6.39220418653675	3.75327440245476e-10	3.91149674919645e-09	12.2161254693688
SCNM1	-0.268010513844148	3.21314720300798	-6.38913133883966	3.82365411174896e-10	3.98271812279772e-09	12.1980091439235
TRPV2	0.425463060362598	2.07450002286028	6.38885484695027	3.83004981100423e-10	3.98725334802306e-09	12.1963794167235
CLDN4	-0.810580665423513	4.76568441469461	-6.38839185879687	3.84078293012316e-10	3.99629678344727e-09	12.1936505578733
SAPCD2	-0.582756548820444	2.88830617435928	-6.38623570982682	3.89115655525869e-10	4.04655418126742e-09	12.1809443950473
TRIM61	0.0570075965580095	0.0910271364730539	6.38587111941638	3.89973810090878e-10	4.05332012297756e-09	12.1787962273872
ILVBL	-0.278746177388144	3.6503692277485	-6.38555402267679	3.90721682938921e-10	4.05893322755166e-09	12.176927977177
QTRT1	-0.361547268761836	3.22488075999401	-6.38329995414538	3.96078525660938e-10	4.11239426164705e-09	12.163649869773
ABCA9	0.1066413700136	0.187707183728543	6.38268842617882	3.97544193082234e-10	4.12541875180448e-09	12.1600482101773
PSMG2	-0.270114133888462	3.84763886762874	-6.38203705909694	3.99111184596886e-10	4.13948031607922e-09	12.156212235923
RPS10	-0.397186040851475	6.49846344774451	-6.38187123242189	3.99511078036033e-10	4.14142853187035e-09	12.1552357169804
SDHAF1	-0.339749567850024	3.29867498393014	-6.38138136273534	4.00694698512132e-10	4.15149467477026e-09	12.152351101635
C19orf25	-0.294623754979359	2.37036945135329	-6.37914273054295	4.06147510007945e-10	4.20575867998684e-09	12.1391712270317
TIAM2	0.157610067893693	0.589508257680639	6.37743485336135	4.1035631239004e-10	4.24708997402092e-09	12.1291187951129
ARHGAP21	0.341973064531014	2.90238193542914	6.3762475994762	4.1330724778356e-10	4.27536575699837e-09	12.1221320576703
RPS16	-0.356994021254786	7.89745472660878	-6.37596532061984	4.14011906960686e-10	4.28038779404034e-09	12.1204710689319
AHR	0.500630493714977	4.22133546730539	6.37519619291191	4.15937872131636e-10	4.29802467869357e-09	12.1159456749503
POP5	-0.325866052560609	3.25113744051497	-6.37006930211469	4.2900205895668e-10	4.43067700233948e-09	12.0857919160255
DCST1	-0.104588618996472	0.20255087454491	-6.36796680649359	4.34474972658852e-10	4.48482886682208e-09	12.0734320648127
RAB30	0.260058015687331	1.16439478200798	6.36766955350813	4.35254233306341e-10	4.49049930083087e-09	12.0716848959799
BFAR	0.246452031459341	3.68812231828543	6.36703649639265	4.36918380842195e-10	4.50528826707924e-09	12.0679641964668
TRIM73	-0.0400064052259082	0.0614374137085828	-6.36649202308238	4.38354645244054e-10	4.51771304570785e-09	12.0647643864867
MITD1	-0.256222622993662	2.05648062608583	-6.36442279798431	4.43855331347539e-10	4.57199083397544e-09	12.0526058975941
CCSER2	0.241390679233613	2.58872483045309	6.36128358914607	4.5232964361346e-10	4.65682548221975e-09	12.0341667387368
EMB	0.522081950738946	2.11840187040319	6.36024356429573	4.55171971996762e-10	4.68361886886025e-09	12.0280595207592
STK32B	0.287664101135189	0.461078838233533	6.35938050563623	4.57543930697875e-10	4.70554658585019e-09	12.022992125117
SEC22C	0.219574167583137	2.00662054242315	6.3591526057174	4.58172288694459e-10	4.70952884115936e-09	12.0216541223303
MRPS18A	-0.237096622686019	4.14347673959681	-6.35649318847146	4.65567481200524e-10	4.78302625346988e-09	12.0060436681117
WWTR1	0.357334963626155	3.19091766959281	6.35415532837377	4.72164918488592e-10	4.84825492012734e-09	11.9923252984148
MAP1LC3B	0.224635482123333	3.82125130821956	6.35389774339338	4.72897396137618e-10	4.85322445957314e-09	11.9908140733679
CCR8	0.298366766339491	0.680922465602794	6.35079771304194	4.8180047558255e-10	4.9419975252769e-09	11.972630593187
EGFL6	0.556069387430859	2.16451676634132	6.34981125962783	4.84667762540716e-10	4.96722505837679e-09	11.9668460525148
FAM155A	0.0740124567933693	0.10143686451497	6.34977666829461	4.84768610407894e-10	4.96722505837679e-09	11.9666432235763
RELN	0.134984211929054	0.178684575654691	6.34935133328723	4.86010316051983e-10	4.97733690219991e-09	11.9641493158867
F2RL1	0.625339494400426	3.84235056488623	6.34903261791524	4.86942800701531e-10	4.98427300718077e-09	11.9622806544514
MUC20	-0.714168729545792	1.43044896436527	-6.34743175179998	4.91653105369447e-10	5.02985078463348e-09	11.9528958159082
SSH1	0.296760031524366	2.39697876817565	6.34712226623939	4.92568850360977e-10	5.0365809673036e-09	11.9510817351222
MYL1	1.47664828434121	2.06343417066667	6.34299286532968	5.04948372359553e-10	5.16046138785038e-09	11.9268840326265
XPA	-0.36553175370315	2.77513464715369	-6.33744066903168	5.22074372293059e-10	5.33269481740766e-09	11.8943700620448
AGPAT1	0.278080338681033	3.77306033729341	6.3358032344663	5.2723278020428e-10	5.38256988886021e-09	11.8847857787871
C8G	-0.530419378203736	0.71416383261477	-6.33384752553851	5.33459248115783e-10	5.44130435059626e-09	11.8733413232263
RFXANK	-0.329821472117634	4.08332199750499	-6.33382132334925	5.33543155729228e-10	5.44130435059626e-09	11.873188013152
IGSF21	0.22290992046727	0.501016501916168	6.33283826015772	5.3670058287924e-10	5.47064842569497e-09	11.8674364603807
MLLT11	0.581610495344223	1.98925143671257	6.33265070530651	5.37305050290005e-10	5.47395285976202e-09	11.8663392300002
MRTFA	0.256094117978424	3.39010781849701	6.32968521895848	5.46951496151299e-10	5.56932362869388e-09	11.8489942644437
LIPH	-0.605159723838503	1.64102461524152	-6.32815351990929	5.52000146154389e-10	5.61780242542742e-09	11.8400381491981
SLC30A7	0.221979059730444	2.33227303785629	6.32558785885383	5.60559218732762e-10	5.70193830304731e-09	11.8250404082941
MRPL27	-0.319015776637865	3.81973532825349	-6.32415501990387	5.65395568072818e-10	5.74813922147951e-09	11.8166669065193
NT5C	-0.362375039452258	4.14406972661277	-6.32309363413766	5.69004435100974e-10	5.78181925989699e-09	11.8104652159039
POP7	-0.313289569270368	5.14969170600798	-6.32294603624434	5.69508071704127e-10	5.78392753009964e-09	11.8096028697042
CST1	1.1575842744025	2.2670376505489	6.32193833277835	5.72958254911776e-10	5.81594320084563e-09	11.8037157824919
FANCL	-0.381960031973904	2.6249584207984	-6.32170112876469	5.73773365516503e-10	5.82119159924015e-09	11.8023301331215
NOCT	0.435003404890865	2.63640686368862	6.32092491366415	5.76448635792015e-10	5.84529691433959e-09	11.7977961096289
MEIG1	-0.12181046605461	0.176220640842315	-6.31576428352666	5.94548019269059e-10	6.02569943763608e-09	11.7676639175582
APOO	-0.341175204562755	3.36390419186427	-6.31510728674034	5.96891780050911e-10	6.04631559356551e-09	11.7638293098186
KCNF1	0.222675586023479	0.322308312155689	6.3145976438061	5.98716098026606e-10	6.0616513190563e-09	11.7608549771346
DHRS4	-0.33625917592746	2.81880863647106	-6.31364951173523	6.02124561692531e-10	6.09300139370733e-09	11.7553221171733
DHH	0.0804055191745809	0.132689886810379	6.31341981710221	6.02953149870183e-10	6.09822631639808e-09	11.753981832076
NUDT1	-0.421415960091978	3.85826242490619	-6.31232368444846	6.06922673802779e-10	6.13379751217369e-09	11.7475863893257
ITGA6	0.662226405564166	6.74257226970259	6.31227533860997	6.07098340554621e-10	6.13379751217369e-09	11.747304334805
MANBA	0.318793999419659	2.14998052633932	6.3103357310305	6.14187181595697e-10	6.20221078415924e-09	11.7359899854391
EFNB3	0.423735781519218	1.03823456539521	6.30964984452885	6.16713282220104e-10	6.22432455986168e-09	11.7319896997115
RPS14	-0.361166861532369	6.85888641571657	-6.30956825306068	6.17014457137338e-10	6.22432455986168e-09	11.7315138596477
ADARB1	0.285449374933816	1.48765642737126	6.30855532484547	6.20765439888776e-10	6.2589308420381e-09	11.7256069158982
STAB1	0.445574010110886	2.25930184476247	6.3083857130227	6.21395708168419e-10	6.26205272473128e-09	11.7246178946708
TMEM200B	0.413582308485102	1.63054918447305	6.30820525038528	6.22066985078316e-10	6.26558443454332e-09	11.7235656262776
USB1	0.29770711602148	3.47691355263473	6.30672300842525	6.27607480597882e-10	6.31813097735909e-09	11.7149237197518
TCEA3	-0.631295561712757	2.64536660835729	-6.30355383073396	6.39616095008425e-10	6.43405506828502e-09	11.6964522868215
NUP62CL	-0.323058585715965	1.23013494464271	-6.30345913286505	6.39978361184484e-10	6.43405506828502e-09	11.6959004655851
VDR	0.389353062891563	3.41773670965469	6.30342445802979	6.40111059788929e-10	6.43405506828502e-09	11.6956984109522
PSAP	0.322009057985362	8.49976670203393	6.30303187370678	6.41615336848666e-10	6.44585778222965e-09	11.6934108387165
ABTB2	0.411389214823859	1.69429568140319	6.30183613838445	6.46218417150911e-10	6.48876384933537e-09	11.6864440876869
COL4A6	0.660403856488978	2.01781662531936	6.30128380982208	6.48355546697186e-10	6.50687760893938e-09	11.6832264184108
THBS3	0.363750598466549	2.26982782556287	6.29875254697868	6.58238589352578e-10	6.60267059581708e-09	11.668483258575
CHEK2	-0.344572262434578	2.19197984914571	-6.29831832529283	6.59948710153829e-10	6.61642623680918e-09	11.6659546726806
ABT1	-0.234676368584651	3.73597814755888	-6.29772871239465	6.62277778624552e-10	6.63636994178425e-09	11.6625214411725
SLC43A2	0.352902860878646	2.13745216222954	6.2962545496764	6.68136215990108e-10	6.69164117860862e-09	11.653938801516
SLC35B4	0.223764035825656	1.77141984143313	6.29577438929164	6.70055336360776e-10	6.70698254171083e-09	11.6511436566052
CHRND	0.598480718108037	0.645758387668663	6.29569957677627	6.703548346861e-10	6.70698254171083e-09	11.6507081688564
SNRPA1	-0.290832870768366	3.4116308126008	-6.29523575134412	6.72214601336291e-10	6.71915100558781e-09	11.6480083140773
ENDOD1	0.436987123232669	4.0736626957984	6.29522465803815	6.72259143108991e-10	6.71915100558781e-09	11.647943743767
AJM1	-0.305553755380171	0.791977591902196	-6.29424995872552	6.7618404481379e-10	6.75492296430348e-09	11.6422707337333
GOLGA8A	-0.531744606331237	1.43156909827146	-6.29306299552247	6.80993973959928e-10	6.79949504674714e-09	11.6353633025355
RPS29	-0.394365325065136	4.71272711013573	-6.29158131390008	6.87045189041011e-10	6.85640906590237e-09	11.6267423412431
ADGRD1	0.129791497827942	0.207394881261477	6.2898857548906	6.94034450459107e-10	6.92262145938017e-09	11.6168790874768
SEC22A	-0.212226560060563	2.25020331584431	-6.28974061840105	6.94635939557507e-10	6.92508417537423e-09	11.6160349178362
TMEM40	-0.55641259261757	3.50542581811776	-6.28938756232659	6.96101240020869e-10	6.93615164163652e-09	11.6139814772766
TSEN2	-0.1813889105598	1.02345699307784	-6.28724723229031	7.05049284517838e-10	7.02172999828321e-09	11.6015350193364
IDS	0.331250259179674	3.34199713179042	6.28638639178607	7.08679836441199e-10	7.05429011503395e-09	11.5965300741089
STXBP2	-0.278387499967656	3.19348041925349	-6.28478284112296	7.15491567970686e-10	7.11846679697784e-09	11.5872085545355
KAT2A	-0.364137913091316	3.84941515094012	-6.28406640551464	7.18555583883945e-10	7.14451081009547e-09	11.583044534357
IL20RA	-0.460040677074677	1.64129970269661	-6.2839998328868	7.18840949402847e-10	7.14451081009547e-09	11.582657625845
TMCO6	-0.23112573002928	1.7904167149022	-6.28271296699469	7.24378976379194e-10	7.19589084877195e-09	11.5751792725522
SWSAP1	-0.205754627708481	1.48965857142515	-6.28246849410276	7.2543577380529e-10	7.20272529863616e-09	11.5737587169026
PRSS36	-0.284964257656382	0.73715326855489	-6.28178168480042	7.28412763273277e-10	7.22860836723938e-09	11.5697681347946
PREX1	0.451275636748915	2.13185249734132	6.28095328983695	7.32019364834367e-10	7.26071010422305e-09	11.5649553898155
FMO1	0.461684057100632	1.06286582734731	6.28057226393137	7.33684106485373e-10	7.27352822317733e-09	11.5627419167905
FBLIM1	0.488488852675354	4.68004020452495	6.27856590068367	7.42511407345982e-10	7.35730481251498e-09	11.5510883500707
PRDX1	-0.321567635600408	7.94958688465469	-6.2781591779058	7.44313471622973e-10	7.37142094360885e-09	11.5487263679986
NDUFA6	-0.328681192999592	5.24842428049701	-6.2778041344	7.45890058355468e-10	7.38329084626573e-09	11.5466646123446
TMEM106A	0.235523753254447	1.19178684917764	6.27643710829623	7.51990965563735e-10	7.43991061674759e-09	11.5387271514119
SMIM10	0.28419738370936	0.762550308361277	6.27571185021932	7.55247517631877e-10	7.46834633891167e-09	11.5345166327117
MXD3	-0.362307641757731	1.21144633781836	-6.27547351530316	7.56320697553454e-10	7.47517369596101e-09	11.5331330591748
CSRP3	1.25918994275805	1.62256526250299	6.27250145223151	7.6982932540595e-10	7.60483901121811e-09	11.5158835085974
TBC1D8B	0.222871112533627	0.908991838622754	6.27219370658328	7.71241504903607e-10	7.61493760908364e-09	11.5140977827255
OSBPL5	0.266354991110834	2.06105509928343	6.27168812009253	7.73567037986019e-10	7.63403954111518e-09	11.5111642272974
LBH	0.523574673594079	3.75800855641916	6.27145199385861	7.74655490547296e-10	7.64092006585288e-09	11.5097942254299
SLCO2A1	0.608458578091685	2.57766901426148	6.27129080264581	7.75399381416828e-10	7.64439672845566e-09	11.5088590210337
PRSS27	-0.750845381960553	1.95615237330539	-6.26885339025217	7.86733490789635e-10	7.75222254042461e-09	11.4947200637668
TRMT1	-0.320627974825702	3.56465459156886	-6.26823368198774	7.89640915961121e-10	7.77694759895144e-09	11.4911260042284
TMEM54	-0.406704021016323	6.29815447902794	-6.26814559241213	7.90055049645607e-10	7.77710439494895e-09	11.4906151446204
ITSN1	0.188699883582935	1.03769943413373	6.26580100212579	8.01156048746109e-10	7.8824068675121e-09	11.4770203686122
CCDC153	-0.18639067004752	0.522930040157685	-6.26455766437312	8.07104684209076e-10	7.93693579184454e-09	11.4698128120083
ETV2	-0.17225553022642	0.601219793636727	-6.264184071031	8.08900534458923e-10	7.95059257070094e-09	11.4676473517556
SLN	1.27659864642389	1.8628640225988	6.26318014647453	8.13745753561542e-10	7.9941924381574e-09	11.4618288470196
RPL39	-0.383951170852936	5.54106735606587	-6.26170848598957	8.20899750726501e-10	8.06041836686202e-09	11.4533008968742
TEX264	-0.240977235270884	2.8779348303493	-6.26133538744233	8.22723201891799e-10	8.07426338339037e-09	11.4511391444484
MYCBP	-0.226020534544896	3.14799023485828	-6.26100925965001	8.24320337127032e-10	8.08587452741885e-09	11.4492496331235
NDUFB6	-0.356339742196624	4.4952670501996	-6.26024336958553	8.280830410599e-10	8.11870571882522e-09	11.444812568236
GUCA1A	0.104750240494438	0.150600166233533	6.25764169415351	8.40990587781036e-10	8.24111699917894e-09	11.4297436286392
TEDC1	-0.333444072075455	1.92228966432735	-6.25466069574504	8.56022091836753e-10	8.38420835184141e-09	11.4124842224102
RAP1B	0.242735281283383	1.94898965743513	6.25328465538908	8.63049046345428e-10	8.44879592738156e-09	11.4045195838969
UBXN11	-0.40495031125609	1.78787515706986	-6.25317431728007	8.63614941684665e-10	8.45010010576228e-09	11.4038810023816
BCAR3	0.504289824021094	2.57620197572056	6.25238727808019	8.67662001818879e-10	8.48544761919014e-09	11.3993262943115
PIF1	-0.315373344687763	1.17014238921158	-6.25210063979342	8.69140537793804e-10	8.49565300456106e-09	11.3976675993516
FAM221A	-0.184108668939392	0.329779591820359	-6.25177296758807	8.70833753870835e-10	8.50794557933838e-09	11.3957715322596
[truncated: 17,531 more rows]
